# Supplementary material for: Contrasting defense strategies of oligotrophs and copiotrophs revealed by single-cell-resolved virus–host pairing of freshwater bacteria
Source: ISME Commun. 2025 May 21;5(1):ycaf086. doi: 10.1093/ismeco/ycaf086 (PMC12143481; doi:10.1093/ismeco/ycaf086)
Supplement: TableS1_ycaf086 [file tables1_ycaf086.xlsx]

## Sheet: Sheet1
SAG ID	CheckM completeness	CheckM contamination	CheckM Strain heterogeneity	Quality score (Completeness -5*contamination)	Quality score category	Assembly size (bp)	No. contigs	N50 (contigs)	GC%	Coding density	#rRNA	#tRNA	No. of viral contigs detected by read mapping (only for QS>30 SAGs)	Phylogenetic affiliation (by GTDB-Tk)	GTDB-Tk warnings
LB2206E_00001	64.5	0.5	0	62	>50	1409662	184	79456	47.5	94.63	2	19	1	d__Bacteria;p__Bacteroidota;c__Bacteroidia;o__Chitinophagales;f__Chitinophagaceae;g__JJ008;s__	Genome not assigned to closest species as it falls outside its pre-defined ANI radius
LB2206E_00002	93.37	0	0	93.37	>50	1028430	44	112085	29.4	95.52	2	29	0	d__Bacteria;p__Proteobacteria;c__Alphaproteobacteria;o__Pelagibacterales;f__Pelagibacteraceae;g__Fonsibacter;s__Fonsibacter ubiquis	N/A
LB2206E_00003	98.8	0.4	0	96.8	>50	1126752	27	723620	29.6	95.61	3	32	0	d__Bacteria;p__Proteobacteria;c__Alphaproteobacteria;o__Pelagibacterales;f__Pelagibacteraceae;g__Fonsibacter;s__Fonsibacter ubiquis	N/A
LB2206E_00004	88.07	0	0	88.07	>50	1062268	11	624000	29.2	95.44	3	32	0	d__Bacteria;p__Proteobacteria;c__Alphaproteobacteria;o__Pelagibacterales;f__Pelagibacteraceae;g__Fonsibacter;s__Fonsibacter ubiquis	N/A
LB2206E_00005	32.23	5.17	0	6.38		1061886	494	2263	47.7	92.08	0	24	Not determined	d__Bacteria;p__Actinobacteriota;c__Actinomycetia;o__Nanopelagicales;f__Nanopelagicaceae;g__MAG-120802;s__	N/A
LB2206E_00006	67.9	12.55	0	5.15		1830244	616	4111	47.1	92.25	0	39	Not determined	d__Bacteria;p__Actinobacteriota;c__Actinomycetia;o__Nanopelagicales;f__Nanopelagicaceae;g__MAG-120802;s__MAG-120802 sp003569145	Genome has more than 15.0% of markers with multiple hits
LB2206E_00007	88.72	4.22	0	67.62	>50	1134844	64	182773	30.5	95.19	3	27	0	d__Bacteria;p__Proteobacteria;c__Alphaproteobacteria;o__Pelagibacterales;f__Pelagibacteraceae;g__Fonsibacter;s__Fonsibacter ubiquis	N/A
LB2206E_00008	70.18	0.08	0	69.78	>50	1089917	88	54134	41.5	95.07	1	33	0	d__Bacteria;p__Actinobacteriota;c__Actinomycetia;o__Nanopelagicales;f__Nanopelagicaceae;g__Nanopelagicus;s__Nanopelagicus sp003569185	N/A
LB2206E_00009	75.45	0	0	75.45	>50	1179529	35	293933	44	95.14	3	43	0	d__Bacteria;p__Actinobacteriota;c__Actinomycetia;o__Nanopelagicales;f__Nanopelagicaceae;g__MAG-120802;s__MAG-120802 sp003569145	N/A
LB2206E_00010	35.03	0.39	50	33.08	30-50	879559	113	58684	45.3	91.31	0	9	0	d__Bacteria;p__Bacteroidota;c__Bacteroidia;o__Cytophagales;f__Cyclobacteriaceae;g__Algoriphagus;s__	Genome not assigned to closest species as it falls outside its pre-defined ANI radius
LB2206E_00011	68.47	1.43	0	61.32	>50	3012411	624	11349	36.8	91.62	3	22	0	d__Bacteria;p__Bacteroidota;c__Bacteroidia;o__Chitinophagales;f__Saprospiraceae;g__BJGN01;s__	N/A
LB2206E_00012	88.06	0	0	88.06	>50	987445	66	76496	29.2	95.37	3	31	0	d__Bacteria;p__Proteobacteria;c__Alphaproteobacteria;o__Pelagibacterales;f__Pelagibacteraceae;g__Fonsibacter;s__Fonsibacter ubiquis	N/A
LB2206E_00013	49.12	4.83	0	24.97		2352333	651	5755	39.6	91.82	3	26	Not determined	d__Bacteria;p__Bacteroidota;c__Bacteroidia;o__Chitinophagales;f__Saprospiraceae;g__BJGN01;s__	N/A
LB2206E_00014	56.94	9.46	0	9.64		2680822	712	7228	40.4	92.21	4	28	Not determined	d__Bacteria;p__Bacteroidota;c__Bacteroidia;o__Chitinophagales;f__Saprospiraceae;g__BJGN01;s__	N/A
LB2206E_00015	11.31	1.87	0	1.96		1463839	588	3093	41.8	89.31	2	4	Not determined	d__Bacteria;p__Planctomycetota;c__Planctomycetia;o__Isosphaerales;f__Isosphaeraceae;g__QWQI01;s__	N/A
LB2206E_00016	7.57	1.87	0	-1.78		1215088	497	2977	39.8	89.29	2	4	Not determined	d__Bacteria;p__Planctomycetota;c__Planctomycetia;o__Isosphaerales;f__Isosphaeraceae;g__QWQI01;s__	N/A
LB2206E_00017	22.41	0	0	22.41		680957	150	10998	64.6	88.22	0	9	Not determined	d__Bacteria;p__Cyanobacteria;c__Cyanobacteriia;o__PCC-6307;f__Cyanobiaceae;g__Vulcanococcus;s__	Genome not assigned to closest species as it falls outside its pre-defined ANI radius
LB2206E_00018	75	0	0	75	>50	982467	46	220377	41.5	94.87	3	35	0	d__Bacteria;p__Actinobacteriota;c__Actinomycetia;o__Nanopelagicales;f__Nanopelagicaceae;g__Nanopelagicus;s__Nanopelagicus sp003569185	N/A
LB2206E_00019	71.55	30.17	0	-79.3		1910199	405	18149	47.4	93.55	1	44	Not determined	d__Bacteria;p__Actinobacteriota;c__Actinomycetia;o__Nanopelagicales;f__Nanopelagicaceae;g__MAG-120802;s__MAG-120802 sp003569145	Genome has more than 20.0% of markers with multiple hits
LB2206E_00020	85.54	0	0	85.54	>50	1008980	57	126676	29.3	95.47	3	32	0	d__Bacteria;p__Proteobacteria;c__Alphaproteobacteria;o__Pelagibacterales;f__Pelagibacteraceae;g__Fonsibacter;s__Fonsibacter ubiquis	N/A
LB2206E_00021	30.69	1.36	0	23.89		814664	207	15007	62.1	91.01	3	20	Not determined	d__Bacteria;p__Cyanobacteria;c__Cyanobacteriia;o__PCC-6307;f__Cyanobiaceae;g__Vulcanococcus;s__	N/A
LB2206E_00022	98.54	0	0	98.54	>50	1051192	46	135290	29.3	95.48	3	32	0	d__Bacteria;p__Proteobacteria;c__Alphaproteobacteria;o__Pelagibacterales;f__Pelagibacteraceae;g__Fonsibacter;s__Fonsibacter ubiquis	N/A
LB2206E_00023	63.79	3.45	0	46.54	30-50	887041	114	65588	45.3	95.01	4	22	0	d__Bacteria;p__Actinobacteriota;c__Actinomycetia;o__Nanopelagicales;f__Nanopelagicaceae;g__Planktophila;s__Planktophila sp005789205	N/A
LB2206E_00024	71.15	0.53	0	68.5	>50	1137601	61	90428	44.1	95.29	0	42	0	d__Bacteria;p__Actinobacteriota;c__Actinomycetia;o__Nanopelagicales;f__Nanopelagicaceae;g__MAG-120802;s__MAG-120802 sp003569145	N/A
LB2206E_00025	69.39	0	0	69.39	>50	1134160	78	167548	40.9	94.79	3	36	4	d__Bacteria;p__Actinobacteriota;c__Actinomycetia;o__Nanopelagicales;f__Nanopelagicaceae;g__Nanopelagicus;s__	Genome not assigned to closest species as it falls outside its pre-defined ANI radius
LB2206E_00026	97.59	0	0	97.59	>50	1055591	33	337515	29.2	95.72	3	31	0	d__Bacteria;p__Proteobacteria;c__Alphaproteobacteria;o__Pelagibacterales;f__Pelagibacteraceae;g__Fonsibacter;s__Fonsibacter ubiquis	N/A
LB2206E_00027	41.51	0	0	41.51	30-50	568632	62	47792	29.9	95.12	3	16	0	d__Bacteria;p__Proteobacteria;c__Alphaproteobacteria;o__Pelagibacterales;f__Pelagibacteraceae;g__Fonsibacter;s__Fonsibacter ubiquis	N/A
LB2206E_00028	69.46	21.06	0	-35.84		2461914	391	70791	47.3	94.22	5	53	Not determined	d__Bacteria;p__Actinobacteriota;c__Actinomycetia;o__Nanopelagicales;f__Nanopelagicaceae;g__Nanopelagicus;s__	Genome not assigned to closest species as it falls outside its pre-defined ANI radius;Genome has more than 32.5% of markers with multiple hits
LB2206E_00029	90.36	0	0	90.36	>50	1017715	61	192133	29.2	95.68	2	32	0	d__Bacteria;p__Proteobacteria;c__Alphaproteobacteria;o__Pelagibacterales;f__Pelagibacteraceae;g__Fonsibacter;s__Fonsibacter ubiquis	N/A
LB2206E_00030	52.04	0	0	52.04	>50	561254	74	80796	41.9	94.79	3	10	0	d__Bacteria;p__Actinobacteriota;c__Actinomycetia;o__Nanopelagicales;f__Nanopelagicaceae;g__Nanopelagicus;s__Nanopelagicus sp003569185	N/A
LB2206E_00031	0	0	0	0		59184	3	52975	30.6	94.35	0	2	Not determined	Unclassified Bacteria	Insufficient number of amino acids in MSA (1.6%)
LB2206E_00032	54.47	2.1	0	43.97	30-50	1300219	168	31740	45	94.51	0	19	0	d__Bacteria;p__Proteobacteria;c__Gammaproteobacteria;o__Burkholderiales;f__Burkholderiaceae;g__Polynucleobacter;s__	Genome not assigned to closest species as it falls outside its pre-defined ANI radius
LB2206E_00033	42.24	0	0	42.24	30-50	1600237	192	42007	50.7	93.34	0	13	0	d__Bacteria;p__Proteobacteria;c__Gammaproteobacteria;o__Burkholderiales;f__Burkholderiaceae;g__Limnohabitans_A;s__	Genome not assigned to closest species as it falls outside its pre-defined ANI radius
LB2206E_00034	79.49	0.26	0	78.19	>50	1292875	30	827875	48.2	95.45	3	36	0	d__Bacteria;p__Actinobacteriota;c__Actinomycetia;o__Nanopelagicales;f__Nanopelagicaceae;g__Planktophila;s__	Genome not assigned to closest species as it falls outside its pre-defined ANI radius
LB2206E_00035	49.67	0.74	0	45.97	30-50	1193544	158	46347	49	93.13	3	22	0	d__Bacteria;p__Bacteroidota;c__Bacteroidia;o__Chitinophagales;f__Chitinophagaceae;g__JJ008;s__JJ008 sp002378975	N/A
LB2206E_00036	95.18	0	0	95.18	>50	1073476	11	648076	29.5	95.58	3	32	0	d__Bacteria;p__Proteobacteria;c__Alphaproteobacteria;o__Pelagibacterales;f__Pelagibacteraceae;g__Fonsibacter;s__Fonsibacter ubiquis	N/A
LB2206E_00037	43.73	0.17	0	42.88	30-50	1564684	175	67076	55.4	92.5	3	18	9	d__Bacteria;p__Proteobacteria;c__Gammaproteobacteria;o__Burkholderiales;f__Burkholderiaceae;g__Limnohabitans;s__	Genome not assigned to closest species as it falls outside its pre-defined ANI radius
LB2206E_00038	16.86	0	0	16.86		1094922	313	6727	60.1	91.91	0	19	Not determined	d__Bacteria;p__Verrucomicrobiota;c__Verrucomicrobiae;o__Verrucomicrobiales;f__Verrucomicrobiaceae;g__Prosthecobacter;s__	Genome not assigned to closest species as it falls outside its pre-defined ANI radius
LB2206E_00039	67.52	0	0	67.52	>50	1133325	118	64821	51.9	95.54	3	22	0	d__Bacteria;p__Actinobacteriota;c__Acidimicrobiia;o__Acidimicrobiales;f__Ilumatobacteraceae;g__F1-20-MAGs119;s__F1-20-MAGs119 sp009711295	N/A
LB2206E_00040	82.53	2.41	0	70.48	>50	1013833	70	131207	30.5	94.92	3	30	0	d__Bacteria;p__Proteobacteria;c__Alphaproteobacteria;o__Pelagibacterales;f__Pelagibacteraceae;g__Fonsibacter;s__Fonsibacter ubiquis	N/A
LB2206E_00041	60.1	0.77	0	56.25	>50	1555902	210	23684	50.5	93.11	1	23	2	d__Bacteria;p__Cyanobacteria;c__Cyanobacteriia;o__PCC-6307;f__Cyanobiaceae;g__Synechococcus_D;s__	Genome not assigned to closest species as it falls outside its pre-defined ANI radius
LB2206E_00042	52.34	0.43	0	50.19	>50	646136	107	16213	37.3	94.05	3	11	0	d__Bacteria;p__Proteobacteria;c__Gammaproteobacteria;o__Burkholderiales;f__Methylophilaceae;g__Methylopumilus;s__Methylopumilus universalis	N/A
LB2206E_00043	33.02	0	0	33.02	30-50	891699	242	6402	51	93.8	0	12	0	d__Bacteria;p__Cyanobacteria;c__Cyanobacteriia;o__PCC-6307;f__Cyanobiaceae;g__Synechococcus_D;s__	Genome not assigned to closest species as it falls outside its pre-defined ANI radius
LB2206E_00044	30.86	1.72	0	22.26		954670	215	11256	60.9	91.97	3	25	Not determined	d__Bacteria;p__Cyanobacteria;c__Cyanobacteriia;o__PCC-6307;f__Cyanobiaceae;g__Vulcanococcus;s__	N/A
LB2206E_00045	83.43	0	0	83.43	>50	1246742	1	1246742	40.1	94.69	3	38	0	d__Bacteria;p__Actinobacteriota;c__Actinomycetia;o__Nanopelagicales;f__Nanopelagicaceae;g__Nanopelagicus;s__	Genome not assigned to closest species as it falls outside its pre-defined ANI radius
LB2206E_00046	88.35	0	0	88.35	>50	1047483	39	162852	29.3	95.49	3	31	0	d__Bacteria;p__Proteobacteria;c__Alphaproteobacteria;o__Pelagibacterales;f__Pelagibacteraceae;g__Fonsibacter;s__Fonsibacter ubiquis	N/A
LB2206E_00047	81.24	0.53	0	78.59	>50	1272989	36	875944	44	95.03	3	42	0	d__Bacteria;p__Actinobacteriota;c__Actinomycetia;o__Nanopelagicales;f__Nanopelagicaceae;g__MAG-120802;s__MAG-120802 sp003569145	N/A
LB2206E_00048	0	0	0	0		117769	3	63046	26.7	96.26	1	1	Not determined	Unclassified Bacteria	Insufficient number of amino acids in MSA (4.9%)
LB2206E_00049	83.43	0	0	83.43	>50	1175746	8	888211	40.5	94.73	3	38	0	d__Bacteria;p__Actinobacteriota;c__Actinomycetia;o__Nanopelagicales;f__Nanopelagicaceae;g__Nanopelagicus;s__	Genome not assigned to closest species as it falls outside its pre-defined ANI radius
LB2206E_00050	57	0.89	0	52.55	>50	2737045	617	9026	33.3	89.03	2	16	0	d__Bacteria;p__Bacteroidota;c__Bacteroidia;o__Cytophagales;f__Spirosomaceae;g__Leadbetterella;s__	N/A
LB2206E_00051	7.64	0.93	0	2.99		750545	189	5962	28.5	88.43	0	5	Not determined	Unclassified Bacteria	Insufficient number of amino acids in MSA (3.1%)
LB2206E_00052	100	0	0	100	>50	1106743	5	685741	29.4	95.8	3	33	0	d__Bacteria;p__Proteobacteria;c__Alphaproteobacteria;o__Pelagibacterales;f__Pelagibacteraceae;g__Fonsibacter;s__Fonsibacter ubiquis	N/A
LB2206E_00053	59.28	0	0	59.28	>50	970341	85	60089	41.4	94.88	0	32	1	d__Bacteria;p__Actinobacteriota;c__Actinomycetia;o__Nanopelagicales;f__Nanopelagicaceae;g__Nanopelagicus;s__Nanopelagicus sp003569185	N/A
LB2206E_00054	90.36	1.2	0	84.36	>50	1009609	20	255763	29.4	95.67	2	32	0	d__Bacteria;p__Proteobacteria;c__Alphaproteobacteria;o__Pelagibacterales;f__Pelagibacteraceae;g__Fonsibacter;s__Fonsibacter ubiquis	N/A
LB2206E_00055	71.59	0.39	0	69.64	>50	1519137	204	50466	46.2	94.28	0	20	0	d__Bacteria;p__Bacteroidota;c__Bacteroidia;o__Chitinophagales;f__Chitinophagaceae;g__JJ008;s__	Genome not assigned to closest species as it falls outside its pre-defined ANI radius
LB2206E_00056	4.77	0.47	0	2.42		692016	176	5650	28.9	88.66	0	4	Not determined	Unclassified Bacteria	Insufficient number of amino acids in MSA (3.3%)
LB2206E_00057	45.55	0.68	25	42.15	30-50	789121	150	48694	44	94.7	3	24	0	d__Bacteria;p__Actinobacteriota;c__Actinomycetia;o__Nanopelagicales;f__Nanopelagicaceae;g__MAG-120802;s__MAG-120802 sp003569145	N/A
LB2206E_00058	68.46	0.18	0	67.56	>50	1525876	157	53067	45.6	93.72	0	26	2	d__Bacteria;p__Proteobacteria;c__Gammaproteobacteria;o__Burkholderiales;f__Burkholderiaceae;g__Polynucleobacter;s__Polynucleobacter sp002292975	N/A
LB2206E_00059	49.88	0	0	49.88	30-50	836333	88	237639	41.4	94.8	2	25	0	d__Bacteria;p__Actinobacteriota;c__Actinomycetia;o__Nanopelagicales;f__Nanopelagicaceae;g__Nanopelagicus;s__Nanopelagicus sp003569185	N/A
LB2206E_00060	56.42	0	0	56.42	>50	982335	106	104346	44	94.85	0	32	0	d__Bacteria;p__Actinobacteriota;c__Actinomycetia;o__Nanopelagicales;f__Nanopelagicaceae;g__MAG-120802;s__MAG-120802 sp003569145	N/A
LB2206E_00061	24.14	0	0	24.14		621238	22	187048	44.1	95.27	0	26	Not determined	d__Bacteria;p__Actinobacteriota;c__Actinomycetia;o__Nanopelagicales;f__Nanopelagicaceae;g__MAG-120802;s__MAG-120802 sp003569145	N/A
LB2206E_00062	93.98	0.11	0	93.43	>50	1058412	29	222579	29.3	95.51	3	32	0	d__Bacteria;p__Proteobacteria;c__Alphaproteobacteria;o__Pelagibacterales;f__Pelagibacteraceae;g__Fonsibacter;s__Fonsibacter ubiquis	N/A
LB2206E_00063	47.21	0	0	47.21	30-50	913712	104	75604	45.5	93.79	3	32	0	d__Bacteria;p__Actinobacteriota;c__Actinomycetia;o__Nanopelagicales;f__Nanopelagicaceae;g__Planktophila;s__	N/A
LB2206E_00064	93.98	0	0	93.98	>50	1119843	30	200202	29.2	95.19	3	32	1	d__Bacteria;p__Proteobacteria;c__Alphaproteobacteria;o__Pelagibacterales;f__Pelagibacteraceae;g__Fonsibacter;s__Fonsibacter ubiquis	N/A
LB2206E_00065	64.27	0.82	0	60.17	>50	1529871	253	29115	51.5	93.45	3	28	2	d__Bacteria;p__Cyanobacteria;c__Cyanobacteriia;o__PCC-6307;f__Cyanobiaceae;g__Synechococcus_D;s__	Genome not assigned to closest species as it falls outside its pre-defined ANI radius
LB2206E_00066	82.38	2.28	20	70.98	>50	1212029	8	640640	40.8	94.58	4	37	0	d__Bacteria;p__Actinobacteriota;c__Actinomycetia;o__Nanopelagicales;f__Nanopelagicaceae;g__Nanopelagicus;s__Nanopelagicus sp001437855	N/A
LB2206E_00067	96.23	58.32	0	-195.37		2016712	214	48434	40.8	95.11	5	53	Not determined	d__Bacteria;p__Actinobacteriota;c__Actinomycetia;o__Nanopelagicales;f__Nanopelagicaceae;g__Planktophila;s__	Genome has more than 51.7% of markers with multiple hits;Genome not assigned to closest species as it falls outside its pre-defined ANI radius
LB2206E_00068	87.88	0	0	87.88	>50	936229	143	23797	29.3	94.92	3	24	0	d__Bacteria;p__Proteobacteria;c__Alphaproteobacteria;o__Pelagibacterales;f__Pelagibacteraceae;g__Fonsibacter;s__Fonsibacter ubiquis	N/A
LB2206E_00069	63.03	0	0	63.03	>50	1100157	66	150904	41.3	95.08	1	32	0	d__Bacteria;p__Actinobacteriota;c__Actinomycetia;o__Nanopelagicales;f__Nanopelagicaceae;g__Nanopelagicus;s__	Genome not assigned to closest species as it falls outside its pre-defined ANI radius
LB2206E_00070	64.54	0.54	0	61.84	>50	1091945	137	20779	44.9	95.37	3	26	0	d__Bacteria;p__Actinobacteriota;c__Actinomycetia;o__Nanopelagicales;f__Nanopelagicaceae;g__Planktophila;s__	Genome not assigned to closest species as it falls outside its pre-defined ANI radius
LB2206E_00071	38.79	1.72	0	30.19	30-50	1253623	237	27814	51.6	93.51	0	22	0	d__Bacteria;p__Cyanobacteria;c__Cyanobacteriia;o__PCC-6307;f__Cyanobiaceae;g__Synechococcus_D;s__Synechococcus_D lacustris	N/A
LB2206E_00072	45.96	0.18	100	45.06	30-50	835574	45	259109	44.2	95.33	0	27	1	d__Bacteria;p__Actinobacteriota;c__Actinomycetia;o__Nanopelagicales;f__Nanopelagicaceae;g__MAG-120802;s__MAG-120802 sp003569145	N/A
LB2206E_00073	90.36	0	0	90.36	>50	1043760	47	106727	29.3	95.49	3	32	0	d__Bacteria;p__Proteobacteria;c__Alphaproteobacteria;o__Pelagibacterales;f__Pelagibacteraceae;g__Fonsibacter;s__Fonsibacter ubiquis	N/A
LB2206E_00074	63.86	0.6	0	60.86	>50	685904	32	203397	29.2	95.98	0	25	0	d__Bacteria;p__Proteobacteria;c__Alphaproteobacteria;o__Pelagibacterales;f__Pelagibacteraceae;g__Fonsibacter;s__Fonsibacter ubiquis	N/A
LB2206E_00075	4.91	3.63	0	-13.24		1005067	194	11952	31.3	90.63	0	6	Not determined	Unclassified	No bacterial or archaeal marker
LB2206E_00076	100	111.8	0.59	-459		4822138	437	63834	54.3	94.46	9	72	Not determined	d__Bacteria;p__Verrucomicrobiota;c__Verrucomicrobiae;o__Chthoniobacterales;f__JACTMZ01;g__JACTMZ01;s__	Genome has more than 76.7% of markers with multiple hits;Genome not assigned to closest species as it falls outside its pre-defined ANI radius
LB2206E_00077	96.39	0	0	96.39	>50	1111139	38	262072	29.2	95.43	3	30	0	d__Bacteria;p__Proteobacteria;c__Alphaproteobacteria;o__Pelagibacterales;f__Pelagibacteraceae;g__Fonsibacter;s__Fonsibacter ubiquis	N/A
LB2206E_00078	68.58	0.18	0	67.68	>50	1141465	42	151566	41.5	94.7	3	39	0	d__Bacteria;p__Actinobacteriota;c__Actinomycetia;o__Nanopelagicales;f__Nanopelagicaceae;g__Nanopelagicus;s__Nanopelagicus sp003569185	N/A
LB2206E_00079	75.81	0.68	0	72.41	>50	3275298	497	29477	62.7	90.28	3	40	0	d__Bacteria;p__Verrucomicrobiota;c__Verrucomicrobiae;o__Opitutales;f__Opitutaceae;g__Tous-C4FEB;s__Tous-C4FEB sp002304445	N/A
LB2206E_00080	59.07	0	0	59.07	>50	783150	145	11869	29.1	94.8	3	23	0	d__Bacteria;p__Proteobacteria;c__Alphaproteobacteria;o__Pelagibacterales;f__Pelagibacteraceae;g__Fonsibacter;s__Fonsibacter ubiquis	N/A
LB2206E_00081	43.1	0	0	43.1	30-50	506708	35	81544	43.9	96.27	0	23	0	d__Bacteria;p__Actinobacteriota;c__Actinomycetia;o__Nanopelagicales;f__Nanopelagicaceae;g__MAG-120802;s__MAG-120802 sp003569145	N/A
LB2206E_00082	96.55	65.41	1.35	-230.5		3237861	296	109017	47.9	94.04	3	49	Not determined	d__Bacteria;p__Actinobacteriota;c__Actinomycetia;o__Nanopelagicales;f__Nanopelagicaceae;g__Nanopelagicus;s__	Genome has more than 64.2% of markers with multiple hits;Genome not assigned to closest species as it falls outside its pre-defined ANI radius
LB2206E_00083	42.59	0	0	42.59	30-50	1348547	145	42587	45.6	94.53	3	16	0	d__Bacteria;p__Bacteroidota;c__Bacteroidia;o__NS11-12g;f__UBA955;g__UBA955;s__UBA955 sp005788145	N/A
LB2206E_00084	93.01	1.07	0	87.66	>50	4548001	257	72757	35.9	92.73	3	30	0	d__Bacteria;p__Bacteroidota;c__Bacteroidia;o__Chitinophagales;f__Saprospiraceae;g__BJGN01;s__BJGN01 sp014190515	N/A
LB2206E_00085	36.01	0	0	36.01	30-50	2437602	334	21271	34	88.74	3	9	0	d__Bacteria;p__Bacteroidota;c__Bacteroidia;o__Cytophagales;f__Spirosomaceae;g__Leadbetterella;s__	N/A
LB2206E_00086	58.6	0	0	58.6	>50	959796	44	255915	40.3	94.54	3	28	0	d__Bacteria;p__Actinobacteriota;c__Actinomycetia;o__Nanopelagicales;f__Nanopelagicaceae;g__Nanopelagicus;s__	Genome not assigned to closest species as it falls outside its pre-defined ANI radius
LB2206E_00087	37.07	0	0	37.07	30-50	1540548	272	30879	60.8	92.99	3	17	0	d__Bacteria;p__Proteobacteria;c__Alphaproteobacteria;o__Acetobacterales;f__Acetobacteraceae;g__Roseomonas_B;s__Roseomonas_B sp903844785	N/A
LB2206E_00088	91.57	0	0	91.57	>50	1018873	46	142410	29.3	95.84	1	29	0	d__Bacteria;p__Proteobacteria;c__Alphaproteobacteria;o__Pelagibacterales;f__Pelagibacteraceae;g__Fonsibacter;s__Fonsibacter ubiquis	N/A
LB2206E_00089	98.16	0	0	98.16	>50	1014850	26	290534	29.2	95.7	2	30	0	d__Bacteria;p__Proteobacteria;c__Alphaproteobacteria;o__Pelagibacterales;f__Pelagibacteraceae;g__Fonsibacter;s__Fonsibacter ubiquis	N/A
LB2206E_00090	28.26	6.9	0	-6.24		926334	401	2592	62.3	91.96	2	11	Not determined	d__Bacteria;p__Cyanobacteria;c__Sericytochromatia;o__S15B-MN24;f__;g__;s__	N/A
LB2206E_00091	87.95	1.2	100	81.95	>50	1049970	216	8640	28.9	95.03	3	31	0	d__Bacteria;p__Proteobacteria;c__Alphaproteobacteria;o__Pelagibacterales;f__Pelagibacteraceae;g__Fonsibacter;s__Fonsibacter ubiquis	N/A
LB2206E_00092	74.61	0	0	74.61	>50	1052821	29	321771	40.2	94.55	3	33	0	d__Bacteria;p__Actinobacteriota;c__Actinomycetia;o__Nanopelagicales;f__Nanopelagicaceae;g__Nanopelagicus;s__Nanopelagicus abundans	N/A
LB2206E_00093	3.51	0	0	3.51		577165	186	3753	53.4	89.21	0	2	Not determined	Unclassified Bacteria	Insufficient number of amino acids in MSA (5.1%)
LB2206E_00094	73.79	30.33	0	-77.86		1701396	305	14188	33.3	94.4	2	37	Not determined	d__Bacteria;p__Proteobacteria;c__Alphaproteobacteria;o__Pelagibacterales;f__Pelagibacteraceae;g__Fonsibacter;s__	Genome has more than 16.7% of markers with multiple hits
LB2206E_00095	69.33	9.75	0	20.58		1257854	116	77491	37.7	95.46	3	29	Not determined	d__Bacteria;p__Proteobacteria;c__Alphaproteobacteria;o__Pelagibacterales;f__Pelagibacteraceae;g__Fonsibacter;s__Fonsibacter ubiquis	Genome has more than 10.0% of markers with multiple hits
LB2206E_00096	90.57	29.33	4.26	-56.08		2306798	386	35463	47.5	94	3	41	Not determined	d__Bacteria;p__Proteobacteria;c__Alphaproteobacteria;o__Pelagibacterales;f__Pelagibacteraceae;g__Fonsibacter;s__Fonsibacter ubiquis	Genome has more than 30.8% of markers with multiple hits
LB2206E_00097	77.97	0.38	0	76.07	>50	2187157	186	76042	45	91.57	3	21	0	d__Bacteria;p__Bacteroidota;c__Bacteroidia;o__Cytophagales;f__Cyclobacteriaceae;g__Algoriphagus;s__	Genome not assigned to closest species as it falls outside its pre-defined ANI radius
LB2206E_00098	96.39	0	0	96.39	>50	1021531	32	201558	29.2	95.67	3	31	0	d__Bacteria;p__Proteobacteria;c__Alphaproteobacteria;o__Pelagibacterales;f__Pelagibacteraceae;g__Fonsibacter;s__Fonsibacter ubiquis	N/A
LB2206E_00099	100	0	0	100	>50	1124085	4	871293	29.2	95.76	3	33	0	d__Bacteria;p__Proteobacteria;c__Alphaproteobacteria;o__Pelagibacterales;f__Pelagibacteraceae;g__Fonsibacter;s__Fonsibacter ubiquis	N/A
LB2206E_00100	67.81	0	0	67.81	>50	1016091	70	85963	44.1	94.86	3	36	0	d__Bacteria;p__Actinobacteriota;c__Actinomycetia;o__Nanopelagicales;f__Nanopelagicaceae;g__MAG-120802;s__MAG-120802 sp003569145	N/A
LB2206E_00101	49.02	0.54	0	46.32	30-50	1294170	209	22351	51	93.23	3	13	2	d__Bacteria;p__Cyanobacteria;c__Cyanobacteriia;o__PCC-6307;f__Cyanobiaceae;g__Synechococcus_D;s__	Genome not assigned to closest species as it falls outside its pre-defined ANI radius
LB2206E_00102	45.26	0	0	45.26	30-50	581296	105	30486	44.2	94.9	3	22	0	d__Bacteria;p__Actinobacteriota;c__Actinomycetia;o__Nanopelagicales;f__Nanopelagicaceae;g__MAG-120802;s__MAG-120802 sp003569145	N/A
LB2206E_00103	22.21	2.56	0	9.41		452392	116	9134	50.9	94.54	0	7	Not determined	d__Bacteria;p__Actinobacteriota;c__Acidimicrobiia;o__Acidimicrobiales;f__Ilumatobacteraceae;g__Casp-actino8;s__	Genome not assigned to closest species as it falls outside its pre-defined ANI radius
LB2206E_00104	68.49	0.26	0	67.19	>50	1086167	62	630259	41.6	94.88	3	35	0	d__Bacteria;p__Actinobacteriota;c__Actinomycetia;o__Nanopelagicales;f__Nanopelagicaceae;g__Nanopelagicus;s__Nanopelagicus sp003569185	N/A
LB2206E_00105	19.26	0.51	0	16.71		784512	187	8674	59.8	90.37	0	10	Not determined	d__Bacteria;p__Verrucomicrobiota;c__Verrucomicrobiae;o__Verrucomicrobiales;f__Akkermansiaceae;g__Luteolibacter;s__	Genome not assigned to closest species as it falls outside its pre-defined ANI radius
LB2206E_00106	100	15.27	4.17	23.65		1516233	84	197067	31	95.31	4	37	Not determined	d__Bacteria;p__Proteobacteria;c__Alphaproteobacteria;o__Pelagibacterales;f__Pelagibacteraceae;g__Fonsibacter;s__Fonsibacter ubiquis	Genome has more than 19.2% of markers with multiple hits
LB2206E_00107	92.16	0	0	92.16	>50	2386695	114	54680	36	94.58	3	31	0	d__Bacteria;p__Bacteroidota;c__Bacteroidia;o__Flavobacteriales;f__Crocinitomicaceae;g__UBA952;s__	Genome not assigned to closest species as it falls outside its pre-defined ANI radius
LB2206E_00108	18.05	0	0	18.05		708389	62	37356	43.3	91.05	0	6	Not determined	d__Bacteria;p__Bacteroidota;c__Bacteroidia;o__Cytophagales;f__Cyclobacteriaceae;g__Algoriphagus;s__	Genome not assigned to closest species as it falls outside its pre-defined ANI radius
LB2206E_00109	58.54	3.61	0	40.49	30-50	621457	89	22974	29.5	95.83	0	12	0	d__Bacteria;p__Proteobacteria;c__Alphaproteobacteria;o__Pelagibacterales;f__Pelagibacteraceae;g__Fonsibacter;s__Fonsibacter ubiquis	N/A
LB2206E_00110	92.77	0.11	0	92.22	>50	1034478	67	125740	29.3	95.53	3	29	1	d__Bacteria;p__Proteobacteria;c__Alphaproteobacteria;o__Pelagibacterales;f__Pelagibacteraceae;g__Fonsibacter;s__Fonsibacter ubiquis	N/A
LB2206E_00111	65.22	0	0	65.22	>50	1435013	190	45488	51.3	93.03	3	35	3	d__Bacteria;p__Cyanobacteria;c__Cyanobacteriia;o__PCC-6307;f__Cyanobiaceae;g__Synechococcus_D;s__Synechococcus_D lacustris	N/A
LB2206E_00112	38.99	1	0	33.99	30-50	1590405	501	4449	62.5	89.56	3	16	8	d__Bacteria;p__Proteobacteria;c__Alphaproteobacteria;o__Rhizobiales;f__Aestuariivirgaceae;g__Aestuariivirga;s__	Genome not assigned to closest species as it falls outside its pre-defined ANI radius
LB2206E_00113	32.04	0.1	0	31.54	30-50	1414305	443	4414	62.1	88.86	3	19	9	d__Bacteria;p__Proteobacteria;c__Alphaproteobacteria;o__Rhizobiales;f__Aestuariivirgaceae;g__Aestuariivirga;s__	Genome not assigned to closest species as it falls outside its pre-defined ANI radius
LB2206E_00114	23.68	0	0	23.68		414836	90	16620	54.9	89.63	0	3	Not determined	d__Bacteria;p__Planctomycetota;c__Planctomycetia;o__Gemmatales;f__Gemmataceae;g__UBA6894;s__UBA6894 sp903912515	N/A
LB2206E_00115	79.53	0	0	79.53	>50	1250570	39	160235	44.1	95.12	3	43	0	d__Bacteria;p__Actinobacteriota;c__Actinomycetia;o__Nanopelagicales;f__Nanopelagicaceae;g__MAG-120802;s__MAG-120802 sp003569145	N/A
LB2206E_00116	76.29	2.18	33.33	65.39	>50	1252384	56	207421	41.5	95	3	36	0	d__Bacteria;p__Actinobacteriota;c__Actinomycetia;o__Nanopelagicales;f__Nanopelagicaceae;g__Nanopelagicus;s__Nanopelagicus sp003569185	N/A
LB2206E_00117	41.45	3.16	0	25.65		1658903	272	39631	52.3	92.64	3	24	Not determined	d__Bacteria;p__Proteobacteria;c__Gammaproteobacteria;o__Burkholderiales;f__Burkholderiaceae;g__Limnohabitans_A;s__Limnohabitans_A sp003063375	N/A
LB2206E_00118	53.72	0.82	0	49.62	30-50	1244758	236	14930	37.9	94.75	0	18	0	d__Bacteria;p__Bacteroidota;c__Bacteroidia;o__Chitinophagales;f__Chitinophagaceae;g__Sediminibacterium;s__	Genome not assigned to closest species as it falls outside its pre-defined ANI radius
LB2206E_00119	34.25	0	0	34.25	30-50	748973	258	4163	43.6	91.15	3	10	0	d__Bacteria;p__Bacteroidota;c__Bacteroidia;o__Cytophagales;f__;g__;s__	N/A
LB2206E_00120	87.26	1.81	0	78.21	>50	1075946	74	66837	30.4	94.97	4	30	1	d__Bacteria;p__Proteobacteria;c__Alphaproteobacteria;o__Pelagibacterales;f__Pelagibacteraceae;g__Fonsibacter;s__Fonsibacter ubiquis	N/A
LB2206E_00121	97.59	0	0	97.59	>50	1087353	27	220981	29.2	95.71	1	30	0	d__Bacteria;p__Proteobacteria;c__Alphaproteobacteria;o__Pelagibacterales;f__Pelagibacteraceae;g__Fonsibacter;s__Fonsibacter ubiquis	N/A
LB2206E_00122	19.09	0	0	19.09		379678	29	128840	40.2	94.54	0	13	Not determined	d__Bacteria;p__Actinobacteriota;c__Actinomycetia;o__Nanopelagicales;f__Nanopelagicaceae;g__Nanopelagicus;s__	Genome not assigned to closest species as it falls outside its pre-defined ANI radius
LB2206E_00123	72.41	0	0	72.41	>50	1004349	93	77170	44.8	95.19	3	30	0	d__Bacteria;p__Actinobacteriota;c__Actinomycetia;o__Nanopelagicales;f__Nanopelagicaceae;g__MAG-120802;s__MAG-120802 sp003569145	N/A
LB2206E_00124	44.83	0	0	44.83	30-50	628032	9	323385	41.1	94.42	3	29	0	d__Bacteria;p__Actinobacteriota;c__Actinomycetia;o__Nanopelagicales;f__Nanopelagicaceae;g__Nanopelagicus;s__	Genome not assigned to closest species as it falls outside its pre-defined ANI radius
LB2206E_00125	48.07	0	0	48.07	30-50	1213833	194	24156	45.9	94.41	3	19	0	d__Bacteria;p__Bacteroidota;c__Bacteroidia;o__NS11-12g;f__UBA955;g__UBA955;s__UBA955 sp005788145	N/A
LB2206E_00126	75.21	0.43	0	73.06	>50	1559106	103	140867	51.5	95.64	3	37	0	d__Bacteria;p__Actinobacteriota;c__Acidimicrobiia;o__Acidimicrobiales;f__Ilumatobacteraceae;g__UBA2093;s__	Genome not assigned to closest species as it falls outside its pre-defined ANI radius
LB2206E_00127	84.66	47.88	0	-154.74		1753662	158	53979	41	94.94	3	58	Not determined	d__Bacteria;p__Actinobacteriota;c__Actinomycetia;o__Nanopelagicales;f__Nanopelagicaceae;g__MAG-120802;s__MAG-120802 sp003569145	Genome has more than 55.0% of markers with multiple hits
LB2206E_00128	20.69	0	0	20.69		585793	138	10168	51.1	93.73	0	5	Not determined	d__Bacteria;p__Proteobacteria;c__Gammaproteobacteria;o__Burkholderiales;f__Burkholderiaceae;g__Limnohabitans_A;s__	Genome not assigned to closest species as it falls outside its pre-defined ANI radius
LB2206E_00129	6.78	0.5	0	4.28		506078	43	17645	26.3	91.85	0	0	Not determined	Unclassified	No bacterial or archaeal marker
LB2206E_00130	54.39	15.05	51.11	-20.86		1104262	209	13744	41.3	94.44	3	21	Not determined	d__Bacteria;p__Actinobacteriota;c__Actinomycetia;o__Nanopelagicales;f__Nanopelagicaceae;g__Nanopelagicus;s__	Genome has more than 15.0% of markers with multiple hits;Genome not assigned to closest species as it falls outside its pre-defined ANI radius
LB2206E_00131	0	0	0	0		60612	2	46644	44.4	93.92	0	2	Not determined	Unclassified Bacteria	Insufficient number of amino acids in MSA (3.3%)
LB2206E_00132	54.27	1.13	33.33	48.62	30-50	805701	111	60287	44.3	95.26	0	25	0	d__Bacteria;p__Actinobacteriota;c__Actinomycetia;o__Nanopelagicales;f__Nanopelagicaceae;g__MAG-120802;s__MAG-120802 sp003569145	N/A
LB2206E_00133	54.34	0.1	0	53.84	>50	813157	144	11164	62.5	95.22	3	24	0	d__Bacteria;p__Chloroflexota;c__Limnocylindria;o__Limnocylindrales;f__Limnocylindraceae;g__Limnocylindrus;s__	Genome not assigned to closest species as it falls outside its pre-defined ANI radius
LB2206E_00134	19.3	2.81	0	5.25		1178959	310	9043	34	88.43	4	9	Not determined	d__Bacteria;p__Bacteroidota;c__Bacteroidia;o__Cytophagales;f__Spirosomaceae;g__Leadbetterella;s__	N/A
LB2206E_00135	81.77	0	0	81.77	>50	1219129	52	200338	45.3	95.07	3	35	0	d__Bacteria;p__Actinobacteriota;c__Actinomycetia;o__Nanopelagicales;f__Nanopelagicaceae;g__Planktophila;s__Planktophila sp005789205	N/A
LB2206E_00136	91.57	0	0	91.57	>50	1052362	34	247020	29.2	95.79	2	32	0	d__Bacteria;p__Proteobacteria;c__Alphaproteobacteria;o__Pelagibacterales;f__Pelagibacteraceae;g__Fonsibacter;s__Fonsibacter ubiquis	N/A
LB2206E_00137	46.55	0	0	46.55	30-50	1397037	304	11055	61.7	91.67	2	22	2	d__Bacteria;p__Proteobacteria;c__Gammaproteobacteria;o__Burkholderiales;f__Burkholderiaceae;g__Polaromonas;s__	N/A
LB2206E_00138	75.8	0.44	0	73.6	>50	1210295	53	354316	44.1	95.13	3	40	0	d__Bacteria;p__Actinobacteriota;c__Actinomycetia;o__Nanopelagicales;f__Nanopelagicaceae;g__MAG-120802;s__MAG-120802 sp003569145	N/A
LB2206E_00139	36.21	0	0	36.21	30-50	606396	53	64746	40.3	94.21	3	22	0	d__Bacteria;p__Actinobacteriota;c__Actinomycetia;o__Nanopelagicales;f__Nanopelagicaceae;g__Nanopelagicus;s__Nanopelagicus sp009700155	N/A
LB2206E_00140	32.32	0	0	32.32	30-50	1583759	366	9968	49.7	86.24	1	18	1	d__Bacteria;p__Planctomycetota;c__Planctomycetia;o__Pirellulales;f__Pirellulaceae;g__JAFLCP01;s__	N/A
LB2206E_00141	59.22	0.53	0	56.57	>50	875422	91	80504	40.1	94.92	3	30	0	d__Bacteria;p__Actinobacteriota;c__Actinomycetia;o__Nanopelagicales;f__Nanopelagicaceae;g__Nanopelagicus;s__	Genome not assigned to closest species as it falls outside its pre-defined ANI radius
LB2206E_00142	90.27	0	0	90.27	>50	1035815	35	105500	29.1	95.59	3	32	0	d__Bacteria;p__Proteobacteria;c__Alphaproteobacteria;o__Pelagibacterales;f__Pelagibacteraceae;g__Fonsibacter;s__Fonsibacter ubiquis	N/A
LB2206E_00143	48.19	2.41	0	36.14	30-50	936403	139	21531	45.7	96.45	0	21	0	d__Bacteria;p__Proteobacteria;c__Alphaproteobacteria;o__Pelagibacterales;f__Pelagibacteraceae;g__Fonsibacter;s__	N/A
LB2206E_00144	100	1.2	0	94	>50	1127379	17	322080	29.5	95.64	3	36	0	d__Bacteria;p__Proteobacteria;c__Alphaproteobacteria;o__Pelagibacterales;f__Pelagibacteraceae;g__Fonsibacter;s__Fonsibacter ubiquis	N/A
LB2206E_00145	81.85	1.45	0	74.6	>50	1673548	239	97928	47.3	91.01	6	43	1	d__Bacteria;p__Actinobacteriota;c__Actinomycetia;o__Nanopelagicales;f__Nanopelagicaceae;g__Nanopelagicus;s__	Genome not assigned to closest species as it falls outside its pre-defined ANI radius
LB2206E_00146	98.8	0	0	98.8	>50	1125305	12	188396	29.1	95.57	3	33	0	d__Bacteria;p__Proteobacteria;c__Alphaproteobacteria;o__Pelagibacterales;f__Pelagibacteraceae;g__Fonsibacter;s__Fonsibacter ubiquis	N/A
LB2206E_00147	50.59	0	0	50.59	>50	837849	75	40942	43.9	95.16	0	31	0	d__Bacteria;p__Actinobacteriota;c__Actinomycetia;o__Nanopelagicales;f__Nanopelagicaceae;g__MAG-120802;s__MAG-120802 sp003569145	N/A
LB2206E_00148	52.87	0	0	52.87	>50	1716205	181	41613	47.5	93.32	0	32	0	d__Bacteria;p__Armatimonadota;c__Fimbriimonadia;o__Fimbriimonadales;f__Fimbriimonadaceae;g__Fimbriimonas;s__	N/A
LB2206E_00149	29.91	1.52	0	22.31		1122509	292	6566	56.6	90.66	2	23	Not determined	d__Bacteria;p__Cyanobacteria;c__Sericytochromatia;o__S15B-MN24;f__UBA4093;g__;s__	N/A
LB2206E_00150	52.68	2.14	0	41.98	30-50	1622152	116	150648	52.1	95.75	0	32	0	d__Bacteria;p__Actinobacteriota;c__Acidimicrobiia;o__Acidimicrobiales;f__Ilumatobacteraceae;g__F1-20-MAGs119;s__F1-20-MAGs119 sp009711295	N/A
LB2206E_00151	32.33	0.05	0	32.08	30-50	720610	152	20292	43.8	94.85	0	30	0	d__Bacteria;p__Actinobacteriota;c__Actinomycetia;o__Nanopelagicales;f__Nanopelagicaceae;g__MAG-120802;s__MAG-120802 sp003569145	N/A
LB2206E_00152	78.07	3.42	0	60.97	>50	1148749	33	440361	40.6	94.63	3	37	0	d__Bacteria;p__Actinobacteriota;c__Actinomycetia;o__Nanopelagicales;f__Nanopelagicaceae;g__Nanopelagicus;s__	Genome not assigned to closest species as it falls outside its pre-defined ANI radius
LB2206E_00153	49.38	0	0	49.38	30-50	862452	101	42944	44	95.3	1	25	0	d__Bacteria;p__Actinobacteriota;c__Actinomycetia;o__Nanopelagicales;f__Nanopelagicaceae;g__MAG-120802;s__MAG-120802 sp003569145	N/A
LB2206E_00154	63.02	0.27	0	61.67	>50	1020969	82	161810	44.1	95.28	2	33	0	d__Bacteria;p__Actinobacteriota;c__Actinomycetia;o__Nanopelagicales;f__Nanopelagicaceae;g__MAG-120802;s__MAG-120802 sp003569145	N/A
LB2206E_00155	78.96	0	0	78.96	>50	1158705	39	172644	40.5	94.77	3	34	1	d__Bacteria;p__Actinobacteriota;c__Actinomycetia;o__Nanopelagicales;f__Nanopelagicaceae;g__Nanopelagicus;s__	Genome not assigned to closest species as it falls outside its pre-defined ANI radius
LB2206E_00156	67.81	0.53	0	65.16	>50	951954	55	149818	41.1	94.76	3	27	0	d__Bacteria;p__Actinobacteriota;c__Actinomycetia;o__Nanopelagicales;f__Nanopelagicaceae;g__Nanopelagicus;s__	Genome not assigned to closest species as it falls outside its pre-defined ANI radius
LB2206E_00157	87.95	0	0	87.95	>50	1053408	64	112705	29	95.51	3	32	0	d__Bacteria;p__Proteobacteria;c__Alphaproteobacteria;o__Pelagibacterales;f__Pelagibacteraceae;g__Fonsibacter;s__Fonsibacter ubiquis	N/A
LB2206E_00158	78.92	1.86	0	69.62	>50	1215902	74	123123	41.6	94.54	3	38	0	d__Bacteria;p__Actinobacteriota;c__Actinomycetia;o__Nanopelagicales;f__Nanopelagicaceae;g__Nanopelagicus;s__	Genome not assigned to closest species as it falls outside its pre-defined ANI radius
LB2206E_00159	97.59	0	0	97.59	>50	1067764	42	104582	29.1	95.47	3	28	0	d__Bacteria;p__Proteobacteria;c__Alphaproteobacteria;o__Pelagibacterales;f__Pelagibacteraceae;g__Fonsibacter;s__Fonsibacter ubiquis	N/A
LB2206E_00160	100	94.85	0	-374.25		2321177	46	213474	35.8	95.49	6	70	Not determined	d__Bacteria;p__Actinobacteriota;c__Actinomycetia;o__Nanopelagicales;f__Nanopelagicaceae;g__Nanopelagicus;s__Nanopelagicus sp003569185	Genome has more than 81.7% of markers with multiple hits
LB2206E_00161	67.09	0.43	100	64.94	>50	1377795	149	134089	49.8	95.47	2	36	0	d__Bacteria;p__Actinobacteriota;c__Acidimicrobiia;o__Acidimicrobiales;f__Ilumatobacteraceae;g__BACL27;s__	Genome not assigned to closest species as it falls outside its pre-defined ANI radius
LB2206E_00162	51.37	0	0	51.37	>50	880908	103	41036	44	94.71	2	39	0	d__Bacteria;p__Actinobacteriota;c__Actinomycetia;o__Nanopelagicales;f__Nanopelagicaceae;g__MAG-120802;s__MAG-120802 sp003569145	N/A
LB2206E_00163	90.36	0	0	90.36	>50	1075392	26	216790	29.1	95.52	3	31	0	d__Bacteria;p__Proteobacteria;c__Alphaproteobacteria;o__Pelagibacterales;f__Pelagibacteraceae;g__Fonsibacter;s__Fonsibacter ubiquis	N/A
LB2206E_00164	4.84	0.14	0	4.14		399614	69	11643	26.6	91.33	0	0	Not determined	Unclassified	No bacterial or archaeal marker
LB2206E_00165	69.4	1.11	0	63.85	>50	3208038	364	38076	36.9	92.33	3	26	0	d__Bacteria;p__Bacteroidota;c__Bacteroidia;o__Chitinophagales;f__Saprospiraceae;g__BJGN01;s__BJGN01 sp014190515	N/A
LB2206E_00166	23.16	0.09	0	22.71		831268	89	98981	51.5	94.63	0	12	Not determined	d__Bacteria;p__Actinobacteriota;c__Acidimicrobiia;o__Acidimicrobiales;f__Ilumatobacteraceae;g__Casp-actino8;s__	Genome not assigned to closest species as it falls outside its pre-defined ANI radius
LB2206E_00167	9.05	0.93	0	4.4		917490	278	4330	33.2	88.35	0	9	Not determined	Unclassified Bacteria	Insufficient number of amino acids in MSA (3.1%)
LB2206E_00168	75.06	1.33	0	68.41	>50	1037100	64	156517	40.2	94.6	3	35	0	d__Bacteria;p__Actinobacteriota;c__Actinomycetia;o__Nanopelagicales;f__Nanopelagicaceae;g__Nanopelagicus;s__Nanopelagicus abundans	N/A
LB2206E_00169	61.49	15.05	0	-13.76		2889869	644	11164	57.7	90.16	2	35	Not determined	d__Bacteria;p__Verrucomicrobiota;c__Verrucomicrobiae;o__Pedosphaerales;f__UBA9464;g__SXXZ01;s__	Genome has more than 20.8% of markers with multiple hits;Genome not assigned to closest species as it falls outside its pre-defined ANI radius
LB2206E_00170	51.88	0	0	51.88	>50	1051922	142	41870	52	95.31	0	26	0	d__Bacteria;p__Bacteroidota;c__Bacteroidia;o__UBA7662;f__UBA7662;g__SYHX01;s__SYHX01 sp009926245	N/A
LB2206E_00171	97.59	1.2	0	91.59	>50	1112210	23	228169	29.4	95.64	3	33	1	d__Bacteria;p__Proteobacteria;c__Alphaproteobacteria;o__Pelagibacterales;f__Pelagibacteraceae;g__Fonsibacter;s__Fonsibacter ubiquis	N/A
LB2206E_00172	54.75	1.18	0	48.85	30-50	1086220	59	126745	43	95.19	0	39	0	d__Bacteria;p__Actinobacteriota;c__Actinomycetia;o__Nanopelagicales;f__Nanopelagicaceae;g__MAG-120802;s__MAG-120802 sp003569145	N/A
LB2206E_00173	4.17	0	0	4.17		180712	28	19453	33.5	95.51	0	1	Not determined	Unclassified Bacteria	Insufficient number of amino acids in MSA (0.7%)
LB2206E_00174	68.65	0	0	68.65	>50	1522789	91	113134	52.1	95.71	0	27	0	d__Bacteria;p__Bacteroidota;c__Bacteroidia;o__UBA7662;f__UBA7662;g__SYHX01;s__SYHX01 sp009926245	N/A
LB2206E_00175	63.59	0.29	0	62.14	>50	1086817	74	113710	43.9	95.43	0	36	0	d__Bacteria;p__Actinobacteriota;c__Actinomycetia;o__Nanopelagicales;f__Nanopelagicaceae;g__MAG-120802;s__MAG-120802 sp003569145	N/A
LB2206E_00176	74.61	0.2	0	73.61	>50	1198057	50	256440	44.1	95.09	3	44	0	d__Bacteria;p__Actinobacteriota;c__Actinomycetia;o__Nanopelagicales;f__Nanopelagicaceae;g__MAG-120802;s__MAG-120802 sp003569145	N/A
LB2206E_00177	27.25	0.42	33.33	25.15		1124185	218	12175	63.2	88.54	3	22	Not determined	d__Bacteria;p__Cyanobacteria;c__Cyanobacteriia;o__PCC-6307;f__Cyanobiaceae;g__Vulcanococcus;s__	N/A
LB2206E_00178	96.23	71.7	0	-262.27		1599530	190	74121	37.3	95.23	3	47	Not determined	d__Bacteria;p__Actinobacteriota;c__Actinomycetia;o__Nanopelagicales;f__Nanopelagicaceae;g__Nanopelagicus;s__Nanopelagicus sp003569185	Genome has more than 55.8% of markers with multiple hits
LB2206E_00179	44.11	0	0	44.11	30-50	750643	123	34663	62.4	94.91	3	34	0	d__Bacteria;p__Chloroflexota;c__Limnocylindria;o__Limnocylindrales;f__Limnocylindraceae;g__Limnocylindrus;s__	Genome not assigned to closest species as it falls outside its pre-defined ANI radius
LB2206E_00180	90.36	0	0	90.36	>50	1042517	36	222471	29.2	95.66	3	30	0	d__Bacteria;p__Proteobacteria;c__Alphaproteobacteria;o__Pelagibacterales;f__Pelagibacteraceae;g__Fonsibacter;s__Fonsibacter ubiquis	N/A
LB2206E_00181	8.62	0	0	8.62		77624	2	76245	43	95.87	0	2	Not determined	Unclassified Bacteria	Insufficient number of amino acids in MSA (5.7%)
LB2206E_00182	83.43	0.53	0	80.78	>50	1234872	3	1040002	40.7	94.49	3	37	0	d__Bacteria;p__Actinobacteriota;c__Actinomycetia;o__Nanopelagicales;f__Nanopelagicaceae;g__Nanopelagicus;s__Nanopelagicus sp001437855	N/A
LB2206E_00183	29.3	0	0	29.3		916236	204	10337	50	92.72	4	14	Not determined	d__Bacteria;p__Cyanobacteria;c__Cyanobacteriia;o__PCC-6307;f__Cyanobiaceae;g__Synechococcus_D;s__	Genome not assigned to closest species as it falls outside its pre-defined ANI radius
LB2206E_00184	75.1	0	0	75.1	>50	1194829	60	107531	41.8	94.84	3	34	0	d__Bacteria;p__Actinobacteriota;c__Actinomycetia;o__Nanopelagicales;f__Nanopelagicaceae;g__Nanopelagicus;s__Nanopelagicus sp003569185	N/A
LB2206E_00185	100	0	0	100	>50	1129038	7	408562	29.2	95.43	3	33	1	d__Bacteria;p__Proteobacteria;c__Alphaproteobacteria;o__Pelagibacterales;f__Pelagibacteraceae;g__Fonsibacter;s__Fonsibacter ubiquis	N/A
LB2206E_00186	90.36	0	0	90.36	>50	1018515	80	59310	29.1	95.4	3	27	0	d__Bacteria;p__Proteobacteria;c__Alphaproteobacteria;o__Pelagibacterales;f__Pelagibacteraceae;g__Fonsibacter;s__Fonsibacter ubiquis	N/A
LB2206E_00187	92.88	0	0	92.88	>50	1294471	100	178881	35.6	92.76	8	37	0	d__Bacteria;p__Proteobacteria;c__Alphaproteobacteria;o__Pelagibacterales;f__Pelagibacteraceae;g__Fonsibacter;s__Fonsibacter ubiquis	N/A
LB2206E_00188	79.32	0	0	79.32	>50	1452627	160	69949	51.3	95.12	4	34	0	d__Bacteria;p__Actinobacteriota;c__Acidimicrobiia;o__Acidimicrobiales;f__Ilumatobacteraceae;g__UBA3006;s__	Genome not assigned to closest species as it falls outside its pre-defined ANI radius
LB2206E_00189	78.63	1.28	0	72.23	>50	1520227	192	95840	51.1	95.97	0	39	0	d__Bacteria;p__Actinobacteriota;c__Acidimicrobiia;o__Acidimicrobiales;f__Ilumatobacteraceae;g__UBA3006;s__UBA3006 sp014190095	N/A
LB2206E_00190	39.74	0.85	0	35.49	30-50	1030640	155	57728	51.4	96.1	0	25	0	d__Bacteria;p__Actinobacteriota;c__Acidimicrobiia;o__Acidimicrobiales;f__Ilumatobacteraceae;g__UBA3006;s__	Genome not assigned to closest species as it falls outside its pre-defined ANI radius
LB2206E_00191	91.57	0	0	91.57	>50	1036693	38	354423	29.3	95.47	2	34	0	d__Bacteria;p__Proteobacteria;c__Alphaproteobacteria;o__Pelagibacterales;f__Pelagibacteraceae;g__Fonsibacter;s__Fonsibacter ubiquis	N/A
LB2206E_00192	29.94	0.27	0	28.59		971140	227	12779	50	92.08	5	17	Not determined	d__Bacteria;p__Cyanobacteria;c__Cyanobacteriia;o__PCC-6307;f__Cyanobiaceae;g__Synechococcus_D;s__Synechococcus_D lacustris	N/A
LB2206H_00001	0	0	0	0		98660	13	21122	44.4	91.54	0	4	Not determined	Unclassified Bacteria	Insufficient number of amino acids in MSA (4.9%)
LB2206H_00002	53.47	1.14	0	47.77	30-50	2125465	273	31858	51.7	93.61	6	33	0	d__Bacteria;p__Planctomycetota;c__Phycisphaerae;o__Phycisphaerales;f__SM1A02;g__F1-60-MAGs104;s__	Genome not assigned to closest species as it falls outside its pre-defined ANI radius
LB2206H_00003	8.33	4.17	0	-12.52		676274	163	8923	38.6	90.86	0	7	Not determined	d__Bacteria;p__Bacteroidota;c__Bacteroidia;o__Chitinophagales;f__LD1;g__Bog-950;s__	N/A
LB2206H_00004	50.34	0.68	0	46.94	30-50	809734	177	13368	53.6	94.09	3	28	0	d__Bacteria;p__Verrucomicrobiota;c__Verrucomicrobiae;o__Methylacidiphilales;f__UBA3015;g__UBA3015;s__	N/A
LB2206H_00005	16.67	0	0	16.67		908481	354	2918	59.9	89.56	4	11	Not determined	d__Bacteria;p__Chloroflexota;c__UBA2235;o__UBA12225;f__UBA12225;g__UBA12225;s__UBA12225 sp002347925	N/A
LB2206H_00006	0	0	0	0		72510	5	52543	41.5	89.37	0	1	Not determined	Unclassified	No bacterial or archaeal marker
LB2206H_00007	36.72	0.7	0	33.22	30-50	1254486	353	5462	57.2	90.17	4	19	1	d__Bacteria;p__Proteobacteria;c__Gammaproteobacteria;o__Burkholderiales;f__Burkholderiaceae;g__Rhodoferax;s__	Genome not assigned to closest species as it falls outside its pre-defined ANI radius
LB2206H_00008	59.34	0	0	59.34	>50	777459	70	86068	29.4	95.38	3	13	0	d__Bacteria;p__Proteobacteria;c__Alphaproteobacteria;o__Pelagibacterales;f__Pelagibacteraceae;g__Fonsibacter;s__Fonsibacter ubiquis	N/A
LB2206H_00009	16.07	3.57	0	-1.78		1794061	369	11551	58.8	90.49	0	17	Not determined	d__Bacteria;p__Planctomycetota;c__Planctomycetia;o__Planctomycetales;f__Planctomycetaceae;g__SXKJ01;s__SXKJ01 sp003669125	N/A
LB2206H_00010	19.7	0	0	19.7		979756	143	27848	59.9	89.38	0	18	Not determined	d__Bacteria;p__Chloroflexota;c__Anaerolineae;o__Anaerolineales;f__UBA11657;g__BD1;s__BD1 sp003569365	N/A
LB2206H_00011	61.43	0.02	0	61.33	>50	1611884	96	59760	42.4	93.98	3	27	0	d__Bacteria;p__Bacteroidota;c__Bacteroidia;o__NS11-12g;f__UBA955;g__UBA955;s__UBA955 sp002737625	N/A
LB2206H_00012	52.45	0	0	52.45	>50	792740	39	139411	45.4	94.62	3	29	0	d__Bacteria;p__Actinobacteriota;c__Actinomycetia;o__Nanopelagicales;f__Nanopelagicaceae;g__Planktophila;s__Planktophila sp003569265	N/A
LB2206H_00013	98.8	2.41	0	86.75	>50	1155714	11	207170	29.5	95.44	3	31	0	d__Bacteria;p__Proteobacteria;c__Alphaproteobacteria;o__Pelagibacterales;f__Pelagibacteraceae;g__Fonsibacter;s__	Genome not assigned to closest species as it falls outside its pre-defined ANI radius
LB2206H_00014	64.66	0	0	64.66	>50	1587304	177	33326	58.8	93.93	3	28	0	d__Bacteria;p__Actinobacteriota;c__Actinomycetia;o__Nanopelagicales;f__S36-B12;g__GCA-2737125;s__GCA-2737125 sp014190275	N/A
LB2206H_00015	0	0	0	0		50900	1	50900	50.6	91.86	0	0	Not determined	Unclassified	No bacterial or archaeal marker
LB2206H_00016	66.69	0.11	0	66.14	>50	1160579	98	60483	47	95.16	4	34	0	d__Bacteria;p__Actinobacteriota;c__Actinomycetia;o__Nanopelagicales;f__Nanopelagicaceae;g__Planktophila;s__	Genome not assigned to closest species as it falls outside its pre-defined ANI radius
LB2206H_00017	86.69	2.31	0	75.14	>50	1704369	131	106357	50.2	95.47	3	34	0	d__Bacteria;p__Actinobacteriota;c__Acidimicrobiia;o__Acidimicrobiales;f__Ilumatobacteraceae;g__UBA2093;s__	Genome not assigned to closest species as it falls outside its pre-defined ANI radius
LB2206H_00018	7.99	0	0	7.99		68513	1	68513	41.5	96.58	0	0	Not determined	d__Bacteria;p__Actinobacteriota;c__Actinomycetia;o__Nanopelagicales;f__Nanopelagicaceae;g__Nanopelagicus;s__	Genome domain questionable ( 10.8% Bacterial, 5.7% Archaeal);Genome not assigned to closest species as it falls outside its pre-defined ANI radius
LB2206H_00019	12.07	0	0	12.07		752230	160	10511	50.4	95.72	0	16	Not determined	d__Bacteria;p__Actinobacteriota;c__Acidimicrobiia;o__Acidimicrobiales;f__Ilumatobacteraceae;g__BACL27;s__	Genome not assigned to closest species as it falls outside its pre-defined ANI radius
LB2206H_00020	93.57	0	0	93.57	>50	1019099	50	156732	29.2	95.42	3	29	0	d__Bacteria;p__Proteobacteria;c__Alphaproteobacteria;o__Pelagibacterales;f__Pelagibacteraceae;g__Fonsibacter;s__	Genome not assigned to closest species as it falls outside its pre-defined ANI radius
LB2206H_00021	29.79	0	0	29.79		1159833	334	5885	63.6	88.19	0	14	Not determined	d__Bacteria;p__Verrucomicrobiota;c__Verrucomicrobiae;o__Opitutales;f__Opitutaceae;g__ER46;s__ER46 sp009695065	N/A
LB2206H_00022	13.79	0	0	13.79		764328	167	10247	59	89.87	3	11	Not determined	d__Bacteria;p__Proteobacteria;c__Gammaproteobacteria;o__Burkholderiales;f__Burkholderiaceae;g__Rhodoferax;s__	Genome not assigned to closest species as it falls outside its pre-defined ANI radius
LB2206H_00023	79.51	0	0	79.51	>50	2067303	104	64527	34.7	92.96	3	31	1	d__Bacteria;p__Bacteroidota;c__Bacteroidia;o__Chitinophagales;f__Chitinophagaceae;g__Sediminibacterium;s__	Genome not assigned to closest species as it falls outside its pre-defined ANI radius
LB2206H_00024	10.34	0	0	10.34		360851	77	13113	58.4	89.98	0	9	Not determined	Unclassified Bacteria	Insufficient number of amino acids in MSA (9.5%)
LB2206H_00025	63.7	1.4	20	56.7	>50	1685022	197	35448	36.7	91.24	3	23	0	d__Bacteria;p__Bacteroidota;c__Bacteroidia;o__Chitinophagales;f__UBA10324;g__UBA10324;s__UBA10324 sp014190575	N/A
LB2206H_00026	15.52	1.72	0	6.92		173767	13	129911	54.4	90.96	0	3	Not determined	Unclassified Bacteria	Insufficient number of amino acids in MSA (7.5%)
LB2206H_00027	0	0	0	0		109558	11	14976	43.6	92.93	0	1	Not determined	Unclassified	No bacterial or archaeal marker
LB2206H_00028	97.59	0	0	97.59	>50	1109563	20	596643	29.2	95.62	3	32	0	d__Bacteria;p__Proteobacteria;c__Alphaproteobacteria;o__Pelagibacterales;f__Pelagibacteraceae;g__Fonsibacter;s__Fonsibacter ubiquis	N/A
LB2206H_00029	94.83	48.28	0	-146.57		2945124	203	42025	45.4	90.31	10	54	Not determined	d__Bacteria;p__Proteobacteria;c__Alphaproteobacteria;o__Rhizobiales;f__Beijerinckiaceae;g__Rhabdaerophilum;s__	Genome has more than 45.0% of markers with multiple hits
LB2206H_00030	6.9	0	0	6.9		732735	242	4524	60.6	85.45	0	3	Not determined	Unclassified Bacteria	Insufficient number of amino acids in MSA (5.6%)
LB2206H_00031	43.97	3.45	0	26.72		1536397	373	6194	43.7	87.58	0	21	Not determined	d__Bacteria;p__Proteobacteria;c__Gammaproteobacteria;o__Legionellales;f__Legionellaceae;g__UBA11403;s__	N/A
LB2206H_00032	23.42	0	0	23.42		1039086	249	6940	64.5	91.99	0	20	Not determined	d__Bacteria;p__Acidobacteriota;c__Vicinamibacteria;o__Vicinamibacterales;f__UBA2999;g__12-FULL-67-14b;s__12-FULL-67-14b sp002737365	N/A
LB2206H_00033	96.55	24.92	0	-28.05		1389241	142	159640	41.1	93.94	3	49	Not determined	d__Bacteria;p__Actinobacteriota;c__Actinomycetia;o__Nanopelagicales;f__Nanopelagicaceae;g__Nanopelagicus;s__	Genome not assigned to closest species as it falls outside its pre-defined ANI radius;Genome has more than 19.2% of markers with multiple hits
LB2206H_00034	46.69	0.91	0	42.14	30-50	1370271	225	37570	59.5	90.14	0	11	0	d__Bacteria;p__Chloroflexota;c__Anaerolineae;o__Anaerolineales;f__UBA11657;g__BD1;s__BD1 sp003569365	N/A
LB2206H_00035	65.52	3.45	0	48.27	30-50	896390	84	75754	39.9	94.3	3	23	0	d__Bacteria;p__Actinobacteriota;c__Actinomycetia;o__Nanopelagicales;f__Nanopelagicaceae;g__Nanopelagicus;s__	Genome not assigned to closest species as it falls outside its pre-defined ANI radius
LB2206H_00036	60.61	1.82	0	51.51	>50	1977752	247	27145	59.7	90.65	3	39	0	d__Bacteria;p__Chloroflexota;c__Anaerolineae;o__Anaerolineales;f__UBA11657;g__BD1;s__BD1 sp003569365	N/A
LB2206H_00037	21.69	0	0	21.69		955627	354	3159	60	91.95	1	11	Not determined	d__Bacteria;p__Proteobacteria;c__Gammaproteobacteria;o__Burkholderiales;f__Burkholderiaceae;g__Rhodoferax;s__Rhodoferax sp014190675	N/A
LB2206H_00038	39.66	0	0	39.66	30-50	902845	162	22674	60.9	92.65	4	20	0	d__Bacteria;p__Verrucomicrobiota;c__Verrucomicrobiae;o__Opitutales;f__UBA953;g__UBA953;s__UBA953 sp003569205	N/A
LB2206H_00039	0	0	0	0		104287	5	73881	39.7	95.49	0	4	Not determined	Unclassified Bacteria	Insufficient number of amino acids in MSA (2.5%)
LB2206H_00040	0	0	0	0		101556	11	23729	48.2	87.34	0	1	Not determined	Unclassified Bacteria	Insufficient number of amino acids in MSA (1.5%)
LB2206H_00041	6.78	0.93	0	2.13		344508	53	9735	31.3	89.53	0	8	Not determined	Unclassified Archaea	Insufficient number of amino acids in MSA (0.8%)
LB2206H_00042	27.59	0	0	27.59		1310447	291	10878	59.6	90.3	3	18	Not determined	d__Bacteria;p__Chloroflexota;c__Anaerolineae;o__Anaerolineales;f__UBA11657;g__BD1;s__BD1 sp003569365	N/A
LB2206H_00043	8.33	0	0	8.33		354740	44	56864	60.5	92.04	0	10	Not determined	d__Bacteria;p__Chloroflexota;c__Anaerolineae;o__Anaerolineales;f__UBA11657;g__BD1;s__BD1 sp003569365	N/A
LB2206H_00044	60.91	0	0	60.91	>50	2260134	288	39506	59.9	90.68	3	30	1	d__Bacteria;p__Chloroflexota;c__Anaerolineae;o__Anaerolineales;f__UBA11657;g__BD1;s__BD1 sp003569365	N/A
LB2206H_00045	31.82	0	0	31.82	30-50	1305868	163	29772	60.1	89.97	3	20	0	d__Bacteria;p__Chloroflexota;c__Anaerolineae;o__Anaerolineales;f__UBA11657;g__BD1;s__BD1 sp003569365	N/A
LB2206H_00046	0	0	0	0		70261	3	18332	31.9	92.7	0	1	Not determined	Unclassified Archaea	Insufficient number of amino acids in MSA (2.3%)
LB2206H_00047	58.74	0.91	0	54.19	>50	1302587	181	21449	58.3	89.33	0	23	0	d__Bacteria;p__Nitrospirota;c__Nitrospiria;o__Nitrospirales;f__Nitrospiraceae;g__Palsa-1315;s__	Genome not assigned to closest species as it falls outside its pre-defined ANI radius
LB2206H_00048	6.31	0.5	0	3.81		550234	49	24644	29.4	91.62	0	3	Not determined	Unclassified	No bacterial or archaeal marker
LB2206H_00049	0	0	0	0		38542	2	34738	43	92.16	0	0	Not determined	Unclassified	No bacterial or archaeal marker
LB2206H_00050	93.98	6.02	0	63.88	>50	1012749	33	153774	29.5	95.01	3	31	0	d__Bacteria;p__Proteobacteria;c__Alphaproteobacteria;o__Pelagibacterales;f__Pelagibacteraceae;g__Fonsibacter;s__	Genome not assigned to closest species as it falls outside its pre-defined ANI radius
LB2206H_00051	16.12	0	0	16.12		493222	90	12680	59.6	91.23	3	11	Not determined	d__Bacteria;p__Chloroflexota;c__Anaerolineae;o__Anaerolineales;f__UBA11657;g__BD1;s__BD1 sp003569365	N/A
LB2206H_00052	50.98	0	0	50.98	>50	1685293	184	52924	58.8	89.83	0	14	0	d__Bacteria;p__Chloroflexota;c__Anaerolineae;o__Anaerolineales;f__UBA11657;g__BD1;s__BD1 sp003569365	N/A
LB2206H_00053	0	0	0	0		772078	190	12272	58.7	88.93	0	13	Not determined	d__Bacteria;p__Chloroflexota;c__Anaerolineae;o__Anaerolineales;f__UBA11657;g__BD1;s__BD1 sp003569365	N/A
LB2206H_00054	58.18	0.91	0	53.63	>50	1965506	373	9837	59.2	90.14	0	19	0	d__Bacteria;p__Chloroflexota;c__Anaerolineae;o__Anaerolineales;f__UBA11657;g__BD1;s__BD1 sp003569365	N/A
LB2206H_00055	8.97	0	0	8.97		220480	36	20276	62.6	93.98	0	3	Not determined	d__Bacteria;p__Actinobacteriota;c__Thermoleophilia;o__Solirubrobacterales;f__Solirubrobacteraceae;g__F1-60-MAGs163;s__	Genome not assigned to closest species as it falls outside its pre-defined ANI radius
LB2206H_00056	8.33	0	0	8.33		583909	179	4693	63.7	86.06	0	0	Not determined	Unclassified Bacteria	Insufficient number of amino acids in MSA (5.0%)
LB2206H_00057	27.88	0.53	0	25.23		533539	124	8479	46.6	94.88	0	12	Not determined	d__Bacteria;p__Actinobacteriota;c__Actinomycetia;o__Nanopelagicales;f__Nanopelagicaceae;g__Planktophila;s__	Genome not assigned to closest species as it falls outside its pre-defined ANI radius
LB2206H_00058	0	0	0	0		64265	1	64265	36.8	91.65	0	1	Not determined	Unclassified Bacteria	Insufficient number of amino acids in MSA (2.5%)
LB2206H_00059	17.24	0	0	17.24		847078	170	21181	52.4	91.85	0	9	Not determined	d__Bacteria;p__Proteobacteria;c__Gammaproteobacteria;o__Burkholderiales;f__Burkholderiaceae;g__NBD-18;s__	Genome not assigned to closest species as it falls outside its pre-defined ANI radius
LB2206H_00060	77.64	0.74	0	73.94	>50	2309198	244	29059	45.9	83.32	3	37	2	d__Bacteria;p__Proteobacteria;c__Alphaproteobacteria;o__Rhizobiales;f__Beijerinckiaceae;g__Methylocystis;s__Methylocystis sp014190435	N/A
LB2206H_00061	62.88	0.91	0	58.33	>50	1978617	247	42641	59.6	90.64	1	30	0	d__Bacteria;p__Chloroflexota;c__Anaerolineae;o__Anaerolineales;f__UBA11657;g__BD1;s__BD1 sp003569365	N/A
LB2206H_00062	60.32	0.91	0	55.77	>50	2318744	223	72835	59.9	90.46	3	32	0	d__Bacteria;p__Chloroflexota;c__Anaerolineae;o__Anaerolineales;f__UBA11657;g__BD1;s__BD1 sp003569365	N/A
LB2206H_00063	34.56	0	0	34.56	30-50	1715091	360	10426	59.7	89.64	4	29	0	d__Bacteria;p__Chloroflexota;c__Anaerolineae;o__Anaerolineales;f__UBA11657;g__BD1;s__BD1 sp003569365	N/A
LB2206H_00064	21.37	0.43	0	19.22		745522	96	25487	50.2	95.05	0	26	Not determined	d__Bacteria;p__Actinobacteriota;c__Acidimicrobiia;o__Acidimicrobiales;f__Ilumatobacteraceae;g__UBA2093;s__UBA2093 sp014190235	N/A
LB2206H_00065	0	0	0	0		128237	20	29480	48.6	94.05	0	0	Not determined	Unclassified	No bacterial or archaeal marker
LB2206H_00066	6.9	0	0	6.9		82923	2	80999	36.7	89.92	0	1	Not determined	Unclassified Bacteria	Insufficient number of amino acids in MSA (4.9%)
LB2206H_00067	0	0	0	0		369343	79	17954	51.9	89.18	2	3	Not determined	Unclassified Bacteria	Insufficient number of amino acids in MSA (3.9%)
LB2206H_00068	46.97	0.1	0	46.47	30-50	1684967	263	31242	59.7	90.1	3	25	0	d__Bacteria;p__Chloroflexota;c__Anaerolineae;o__Anaerolineales;f__UBA11657;g__BD1;s__BD1 sp003569365	N/A
LB2206H_00069	0	0	0	0		81666	9	58489	36	88.73	0	1	Not determined	Unclassified Bacteria	Insufficient number of amino acids in MSA (0.8%)
LB2206H_00070	29.31	0	0	29.31		595789	153	6346	59.2	92.02	0	9	Not determined	d__Bacteria;p__Chloroflexota;c__Anaerolineae;o__Anaerolineales;f__UBA11657;g__BD1;s__BD1 sp003569365	N/A
LB2206H_00071	2.04	0	0	2.04		276412	79	4357	29.7	87.59	0	1	Not determined	Unclassified	No bacterial or archaeal marker
LB2206H_00072	72.73	0	0	72.73	>50	2503577	329	29951	59.6	90.75	3	40	0	d__Bacteria;p__Chloroflexota;c__Anaerolineae;o__Anaerolineales;f__UBA11657;g__BD1;s__BD1 sp003569365	N/A
LB2206H_00073	29.31	0	0	29.31		1318871	256	15553	59.7	90.65	2	17	Not determined	d__Bacteria;p__Chloroflexota;c__Anaerolineae;o__Anaerolineales;f__UBA11657;g__BD1;s__BD1 sp003569365	N/A
LB2206H_00074	41.21	0.91	0	36.66	30-50	1659621	205	69666	59.4	90.34	1	27	0	d__Bacteria;p__Chloroflexota;c__Anaerolineae;o__Anaerolineales;f__UBA11657;g__BD1;s__BD1 sp003569365	N/A
LB2206H_00075	34.09	0	0	34.09	30-50	1621855	438	5747	59.3	89.32	3	23	1	d__Bacteria;p__Chloroflexota;c__Anaerolineae;o__Anaerolineales;f__UBA11657;g__BD1;s__BD1 sp003569365	N/A
LB2206H_00076	62.73	0	0	62.73	>50	2082883	241	43729	59.8	90.12	3	37	0	d__Bacteria;p__Chloroflexota;c__Anaerolineae;o__Anaerolineales;f__UBA11657;g__BD1;s__BD1 sp003569365	N/A
LB2206H_00077	0	0	0	0		155872	6	26373	26.6	94.68	0	4	Not determined	Unclassified	No bacterial or archaeal marker
LB2206H_00078	47.41	0	0	47.41	30-50	1111372	168	31636	48.2	95.06	3	28	0	d__Bacteria;p__Actinobacteriota;c__Acidimicrobiia;o__Acidimicrobiales;f__Ilumatobacteraceae;g__BACL27;s__BACL27 sp014190295	N/A
LB2206H_00079	42.34	0	0	42.34	30-50	1179794	172	23064	60	90.42	2	22	0	d__Bacteria;p__Chloroflexota;c__Anaerolineae;o__Anaerolineales;f__UBA11657;g__BD1;s__BD1 sp003569365	N/A
LB2206H_00080	25	0	0	25		2221014	509	8556	63.9	84.83	2	15	Not determined	d__Bacteria;p__Verrucomicrobiota;c__Verrucomicrobiae;o__Pedosphaerales;f__BJHT01;g__BJHT01;s__BJHT01 sp014193395	N/A
LB2206H_00081	51.46	0	0	51.46	>50	858013	139	46579	47.1	95.03	2	29	0	d__Bacteria;p__Actinobacteriota;c__Actinomycetia;o__Nanopelagicales;f__Nanopelagicaceae;g__Planktophila;s__	Genome not assigned to closest species as it falls outside its pre-defined ANI radius
LB2206H_00082	60.21	1.84	0	51.01	>50	882497	87	57618	40.3	94.78	1	34	0	d__Bacteria;p__Actinobacteriota;c__Actinomycetia;o__Nanopelagicales;f__Nanopelagicaceae;g__Nanopelagicus;s__	Genome not assigned to closest species as it falls outside its pre-defined ANI radius
LB2206H_00083	92.08	41.72	0	-116.52		2953478	645	17360	56.3	91.75	12	48	Not determined	d__Bacteria;p__Actinobacteriota;c__Actinomycetia;o__Nanopelagicales;f__Nanopelagicaceae;g__Nanopelagicus;s__Nanopelagicus sp005793655	Genome has more than 34.2% of markers with multiple hits
LB2206H_00084	8.33	0	0	8.33		263649	37	72759	36.6	95.49	0	11	Not determined	d__Bacteria;p__Proteobacteria;c__Gammaproteobacteria;o__Burkholderiales;f__Methylophilaceae;g__Methylopumilus;s__Methylopumilus planktonicus	N/A
LB2206H_00085	14.26	0	0	14.26		1111943	219	16102	59.7	89.73	0	16	Not determined	d__Bacteria;p__Chloroflexota;c__Anaerolineae;o__Anaerolineales;f__UBA11657;g__BD1;s__BD1 sp003569365	N/A
LB2206H_00086	26.63	0	0	26.63		324829	32	50728	46.1	89.25	0	3	Not determined	d__Bacteria;p__Proteobacteria;c__Alphaproteobacteria;o__Rhizobiales;f__Beijerinckiaceae;g__Methylocystis;s__	Genome not assigned to closest species as it falls outside its pre-defined ANI radius
LB2206H_00087	52.88	0.91	0	48.33	30-50	1541670	299	13089	59.3	90.96	0	20	0	d__Bacteria;p__Chloroflexota;c__Anaerolineae;o__Anaerolineales;f__UBA11657;g__BD1;s__BD1 sp003569365	N/A
LB2206H_00088	0	0	0	0		92421	11	22231	44.8	92.72	0	0	Not determined	Unclassified Bacteria	Insufficient number of amino acids in MSA (0.8%)
LB2206H_00089	60.46	0	0	60.46	>50	1501614	191	55676	33.2	93.27	0	24	0	d__Bacteria;p__Bacteroidota;c__Kapabacteria;o__Kapabacteriales;f__UBA961;g__UBA961;s__UBA961 sp014191195	N/A
LB2206H_00090	35.09	0	0	35.09	30-50	1490500	407	6216	63.7	88.76	0	19	0	d__Bacteria;p__Verrucomicrobiota;c__Verrucomicrobiae;o__Opitutales;f__Opitutaceae;g__ER46;s__ER46 sp009695065	N/A
LB2206H_00091	86.82	1.36	0	80.02	>50	2769679	271	67202	59.4	89.85	3	49	0	d__Bacteria;p__Chloroflexota;c__Anaerolineae;o__Anaerolineales;f__UBA11657;g__BD1;s__BD1 sp003569365	N/A
LB2206H_00092	70.32	3.89	16.67	50.87	>50	1245134	270	9988	50.7	95.43	0	28	0	d__Bacteria;p__Omnitrophota;c__Koll11;o__2-01-FULL-45-10;f__2-01-FULL-45-10;g__FEN-1322;s__	N/A
LB2206H_00093	8.33	0	0	8.33		496916	37	78161	63	94.21	0	10	Not determined	d__Bacteria;p__Actinobacteriota;c__Thermoleophilia;o__Solirubrobacterales;f__Solirubrobacteraceae;g__F1-60-MAGs163;s__	Genome not assigned to closest species as it falls outside its pre-defined ANI radius
LB2206H_00094	76.07	0.21	0	75.02	>50	998120	124	80726	36.8	94.83	1	29	0	d__Bacteria;p__Proteobacteria;c__Gammaproteobacteria;o__Burkholderiales;f__Methylophilaceae;g__Methylopumilus;s__	Genome not assigned to closest species as it falls outside its pre-defined ANI radius
LB2206H_00095	31.9	0.86	100	27.6		1243591	292	12950	59.8	91.05	0	25	Not determined	d__Bacteria;p__Chloroflexota;c__Anaerolineae;o__Anaerolineales;f__UBA11657;g__BD1;s__BD1 sp003569365	N/A
LB2206H_00096	0	0	0	0		29827	6	6631	45	86.31	0	0	Not determined	Unclassified	No bacterial or archaeal marker
LB2206H_00097	46.47	0	0	46.47	30-50	1827245	290	41411	59.9	90.43	3	18	0	d__Bacteria;p__Chloroflexota;c__Anaerolineae;o__Anaerolineales;f__UBA11657;g__BD1;s__BD1 sp003569365	N/A
LB2206H_00098	68.53	1.82	0	59.43	>50	2078565	358	23377	60.2	90.92	3	37	0	d__Bacteria;p__Chloroflexota;c__Anaerolineae;o__Anaerolineales;f__UBA11657;g__BD1;s__BD1 sp003569365	N/A
LB2206H_00099	0	0	0	0		38917	3	26751	34.8	90.31	0	0	Not determined	Unclassified	No bacterial or archaeal marker
LB2206H_00100	21.26	0	0	21.26		961797	110	131258	59.2	89.9	4	16	Not determined	d__Bacteria;p__Chloroflexota;c__Anaerolineae;o__Anaerolineales;f__UBA11657;g__BD1;s__BD1 sp003569365	N/A
LB2206H_00101	0	0	0	0		41774	3	22960	37	88.45	0	0	Not determined	Unclassified	No bacterial or archaeal marker
LB2206H_00102	49.04	0.25	0	47.79	30-50	2255988	311	22582	36.3	88.44	1	16	0	d__Bacteria;p__Bacteroidota;c__Bacteroidia;o__Chitinophagales;f__Chitinophagaceae;g__JAAFHG01;s__	Genome not assigned to closest species as it falls outside its pre-defined ANI radius
LB2206H_00103	31.52	0.2	0	30.52	30-50	994673	102	100763	59.7	91.16	0	8	0	d__Bacteria;p__Chloroflexota;c__Anaerolineae;o__Anaerolineales;f__UBA11657;g__BD1;s__BD1 sp003569365	N/A
LB2206H_00104	48.2	0	0	48.2	30-50	2031505	270	25839	60	89.51	3	29	0	d__Bacteria;p__Chloroflexota;c__Anaerolineae;o__Anaerolineales;f__UBA11657;g__BD1;s__BD1 sp003569365	N/A
LB2206H_00105	30.17	0	0	30.17	30-50	1041788	142	29956	35.2	92.33	0	20	1	d__Bacteria;p__Bacteroidota;c__Bacteroidia;o__Chitinophagales;f__Chitinophagaceae;g__Sediminibacterium;s__Sediminibacterium sp009693715	N/A
LB2206H_00106	76.14	0.06	0	75.84	>50	2210129	184	47770	52.2	93.59	0	22	0	d__Bacteria;p__Proteobacteria;c__Gammaproteobacteria;o__Burkholderiales;f__Burkholderiaceae;g__Limnohabitans;s__	Genome not assigned to closest species as it falls outside its pre-defined ANI radius
LB2206H_00107	36.99	0	0	36.99	30-50	1443059	386	6293	59.7	89.7	3	24	0	d__Bacteria;p__Chloroflexota;c__Anaerolineae;o__Anaerolineales;f__UBA11657;g__BD1;s__BD1 sp003569365	N/A
LB2206H_00108	40.13	0	0	40.13	30-50	1824164	413	10095	60.2	90.03	4	28	0	d__Bacteria;p__Chloroflexota;c__Anaerolineae;o__Anaerolineales;f__UBA11657;g__BD1;s__BD1 sp003569365	N/A
LB2206H_00109	82.86	0.79	0	78.91	>50	2002831	107	65442	42.5	94.26	3	23	0	d__Bacteria;p__Bacteroidota;c__Bacteroidia;o__NS11-12g;f__UBA955;g__UBA955;s__UBA955 sp002737625	N/A
LB2206H_00110	61.35	0.53	0	58.7	>50	962317	103	89777	40.7	94.47	3	25	0	d__Bacteria;p__Actinobacteriota;c__Actinomycetia;o__Nanopelagicales;f__Nanopelagicaceae;g__Nanopelagicus;s__	Genome not assigned to closest species as it falls outside its pre-defined ANI radius
LB2206H_00111	31.03	0	0	31.03	30-50	1101728	218	16368	59.1	89.59	0	20	0	d__Bacteria;p__Chloroflexota;c__Anaerolineae;o__Anaerolineales;f__UBA11657;g__BD1;s__BD1 sp003569365	N/A
LB2206H_00112	22.4	0	0	22.4		453584	19	96697	42.2	93.7	3	10	Not determined	d__Bacteria;p__Bacteroidota;c__Bacteroidia;o__NS11-12g;f__UBA955;g__UBA955;s__UBA955 sp002737625	N/A
LB2206H_00113	45.61	5.09	0	20.16		1839191	337	22586	59.7	90.24	3	29	Not determined	d__Bacteria;p__Chloroflexota;c__Anaerolineae;o__Anaerolineales;f__UBA11657;g__BD1;s__BD1 sp003569365	N/A
LB2206H_00114	29.92	0	0	29.92		1159071	198	29568	59	89.88	3	16	Not determined	d__Bacteria;p__Chloroflexota;c__Anaerolineae;o__Anaerolineales;f__UBA11657;g__BD1;s__BD1 sp003569365	N/A
LB2206H_00115	17.24	0	0	17.24		946137	181	19795	59.2	89.08	3	13	Not determined	d__Bacteria;p__Chloroflexota;c__Anaerolineae;o__Anaerolineales;f__UBA11657;g__BD1;s__BD1 sp003569365	N/A
LB2206H_00116	12.07	0	0	12.07		553490	166	5473	59.1	89.95	0	5	Not determined	Unclassified Bacteria	Insufficient number of amino acids in MSA (9.1%)
LB2206H_00117	8.36	0	0	8.36		553136	264	2168	59.1	90.35	0	7	Not determined	Unclassified Bacteria	Insufficient number of amino acids in MSA (6.3%)
LB2206H_00118	67.37	24.92	0	-57.23		2163724	619	6844	52.8	91.29	2	62	Not determined	d__Bacteria;p__Patescibacteria;c__WWE3;o__2-01-FULL-39-13;f__;g__;s__	Genome has more than 20.8% of markers with multiple hits
LB2206H_00119	17.4	0	0	17.4		996103	258	9032	62.3	89.32	0	14	Not determined	d__Bacteria;p__Verrucomicrobiota;c__Verrucomicrobiae;o__Chthoniobacterales;f__Chthoniobacteraceae;g__CAIURC01;s__	N/A
LB2206H_00120	0	0	0	0		86112	6	24539	44.2	89.11	0	2	Not determined	Unclassified Bacteria	Insufficient number of amino acids in MSA (2.5%)
LB2206H_00121	26.72	0.86	0	22.42		1146837	426	3311	62.6	87.18	4	14	Not determined	d__Bacteria;p__Verrucomicrobiota;c__Verrucomicrobiae;o__Chthoniobacterales;f__Chthoniobacteraceae;g__SXWH01;s__SXWH01 sp014189875	N/A
LB2206H_00122	0	0	0	0		64421	7	39060	34	90.32	0	0	Not determined	Unclassified	No bacterial or archaeal marker
LB2206H_00123	46.52	0	0	46.52	30-50	1286732	274	10372	59.5	90.44	0	23	0	d__Bacteria;p__Chloroflexota;c__Anaerolineae;o__Anaerolineales;f__UBA11657;g__BD1;s__BD1 sp003569365	N/A
LB2206H_00124	32.53	0.03	0	32.38	30-50	1159976	113	30977	36.6	88.06	3	18	0	d__Bacteria;p__Bacteroidota;c__Bacteroidia;o__NS11-12g;f__SHWZ01;g__;s__	N/A
LB2206H_00125	0	0	0	0		88443	21	7898	44.2	88.15	0	0	Not determined	Unclassified Bacteria	Insufficient number of amino acids in MSA (0.4%)
LB2206H_00126	44.98	0	0	44.98	30-50	501252	65	12394	37.9	90.46	4	17	0	d__Bacteria;p__Proteobacteria;c__Alphaproteobacteria;o__Paracaedibacterales;f__UBA11393;g__;s__	N/A
LB2206H_00127	4.17	0	0	4.17		988787	238	7300	62.6	87.42	0	29	Not determined	Unclassified Bacteria	Insufficient number of amino acids in MSA (7.7%)
LB2206H_00128	94.76	46.34	0	-136.94		3644255	562	14606	34.7	90.86	4	41	Not determined	d__Bacteria;p__Bacteroidota;c__Bacteroidia;o__AKYH767;f__UBA4408;g__CAIKXD01;s__	Genome has more than 45.8% of markers with multiple hits
LB2206H_00129	89.09	0.91	0	84.54	>50	3248613	121	121649	60	90.72	3	48	1	d__Bacteria;p__Chloroflexota;c__Anaerolineae;o__Anaerolineales;f__UBA11657;g__BD1;s__BD1 sp003569365	N/A
LB2206H_00130	0	0	0	0		73781	3	48393	51.8	93.39	0	0	Not determined	Unclassified Bacteria	Insufficient number of amino acids in MSA (2.4%)
LB2206H_00131	0	0	0	0		307690	16	48095	33.5	92.52	0	24	Not determined	Unclassified Bacteria	Insufficient number of amino acids in MSA (0.7%)
LB2206H_00132	47.68	0.7	0	44.18	30-50	1180854	173	32664	58.5	93.67	3	23	0	d__Bacteria;p__Actinobacteriota;c__Actinomycetia;o__Nanopelagicales;f__S36-B12;g__GCA-2737125;s__GCA-2737125 sp014190275	N/A
LB2206H_00133	59.72	0	0	59.72	>50	2214554	140	95583	59.8	90.34	3	38	0	d__Bacteria;p__Chloroflexota;c__Anaerolineae;o__Anaerolineales;f__UBA11657;g__BD1;s__BD1 sp003569365	N/A
LB2206H_00134	50.15	1.01	0	45.1	30-50	1656850	337	16805	60.1	90.79	5	17	0	d__Bacteria;p__Chloroflexota;c__Anaerolineae;o__Anaerolineales;f__UBA11657;g__BD1;s__BD1 sp003569365	N/A
LB2206H_00135	22.41	0	0	22.41		1115025	297	6373	58.2	91.01	1	11	Not determined	d__Bacteria;p__Chloroflexota;c__Anaerolineae;o__Anaerolineales;f__UBA11657;g__BD1;s__BD1 sp003569365	N/A
LB2206H_00136	0	0	0	0		171292	11	108531	39.8	92.53	0	6	Not determined	Unclassified	No bacterial or archaeal marker
LB2206H_00137	40.68	0.81	0	36.63	30-50	923616	116	17640	42.3	89.12	3	34	0	d__Bacteria;p__Dependentiae;c__Babeliae;o__Babeliales;f__Vermiphilaceae;g__;s__	N/A
LB2206H_00138	64.24	0	0	64.24	>50	1983252	228	44471	59.5	90.71	0	33	0	d__Bacteria;p__Chloroflexota;c__Anaerolineae;o__Anaerolineales;f__UBA11657;g__BD1;s__BD1 sp003569365	N/A
LB2206H_00139	4.17	0	0	4.17		401191	84	9930	61	88.4	1	3	Not determined	Unclassified Bacteria	Insufficient number of amino acids in MSA (3.2%)
LB2206H_00140	25.86	1.72	0	17.26		1061039	403	3033	63.1	89.45	0	7	Not determined	Unclassified Bacteria	Insufficient number of amino acids in MSA (8.6%)
LB2206H_00141	63.62	0	0	63.62	>50	1048561	181	27613	46.8	94.72	0	31	0	d__Bacteria;p__Actinobacteriota;c__Actinomycetia;o__Nanopelagicales;f__Nanopelagicaceae;g__Planktophila;s__	Genome not assigned to closest species as it falls outside its pre-defined ANI radius
LB2206H_00142	16.98	0.03	0	16.83		673674	142	10315	36.5	89.39	0	11	Not determined	d__Bacteria;p__Bacteroidota;c__Bacteroidia;o__NS11-12g;f__SHWZ01;g__;s__	N/A
LB2206H_00143	88.72	0.79	0	84.77	>50	2843663	243	42364	45.8	83.75	0	38	1	d__Bacteria;p__Proteobacteria;c__Alphaproteobacteria;o__Rhizobiales;f__Beijerinckiaceae;g__Methylocystis;s__Methylocystis sp014190435	N/A
LB2206H_00144	39.61	0	0	39.61	30-50	700520	203	6482	46.6	92.3	0	15	0	d__Bacteria;p__Actinobacteriota;c__Actinomycetia;o__Nanopelagicales;f__Nanopelagicaceae;g__Nanopelagicus;s__	Genome not assigned to closest species as it falls outside its pre-defined ANI radius
LB2206H_00145	10.34	0	0	10.34		718719	247	3423	56.1	90.77	0	6	Not determined	Unclassified Bacteria	Insufficient number of amino acids in MSA (9.5%)
LB2206H_00146	25.86	0.15	0	25.11		689640	166	8506	59.2	88.99	3	19	Not determined	d__Bacteria;p__Chloroflexota;c__Anaerolineae;o__Anaerolineales;f__UBA11657;g__BD1;s__BD1 sp003569365	N/A
LB2206H_00147	44.84	0.5	0	42.34	30-50	1349343	179	17904	34.7	92.61	1	20	0	d__Bacteria;p__Bacteroidota;c__Bacteroidia;o__NS11-12g;f__UBA9320;g__JABWCE01;s__	N/A
LB2206H_00148	17.81	0.91	0	13.26		899397	284	5361	59.7	91.02	0	5	Not determined	d__Bacteria;p__Chloroflexota;c__Anaerolineae;o__Anaerolineales;f__UBA11657;g__BD1;s__BD1 sp003569365	Genome domain questionable ( 13.3% Bacterial, 3.8% Archaeal)
LB2206H_00149	24.31	0.32	0	22.71		1143131	188	13047	45.2	81.92	3	18	Not determined	d__Bacteria;p__Proteobacteria;c__Alphaproteobacteria;o__Rhizobiales;f__Beijerinckiaceae;g__Methylocystis;s__Methylocystis sp014190435	N/A
LB2206H_00150	67.1	0.05	0	66.85	>50	1661869	148	52778	42.5	93.85	3	30	0	d__Bacteria;p__Bacteroidota;c__Bacteroidia;o__NS11-12g;f__UBA955;g__UBA955;s__UBA955 sp002737625	N/A
LB2206H_00151	44.92	0.26	0	43.62	30-50	2417763	396	18886	59.8	90.22	3	20	1	d__Bacteria;p__Proteobacteria;c__Gammaproteobacteria;o__Burkholderiales;f__Burkholderiaceae;g__Rhodoferax;s__	Genome not assigned to closest species as it falls outside its pre-defined ANI radius
LB2206H_00152	19.44	0.17	0	18.59		947622	291	5269	59.1	90.95	0	11	Not determined	d__Bacteria;p__Proteobacteria;c__Gammaproteobacteria;o__Burkholderiales;f__Burkholderiaceae;g__Rhodoferax;s__Rhodoferax sp014190675	N/A
LB2206H_00153	57.06	0	0	57.06	>50	914597	82	43080	43.9	93.97	3	37	0	d__Bacteria;p__Actinobacteriota;c__Actinomycetia;o__Nanopelagicales;f__Nanopelagicaceae;g__MAG-120802;s__MAG-120802 sp003569145	N/A
LB2206H_00154	2.86	0	0	2.86		59280	2	35553	39.2	88.6	0	1	Not determined	d__Bacteria;p__Bacteroidota;c__Bacteroidia;o__AKYH767-A;f__OLB10;g__CAINEC01;s__CAINEC01 sp903922455	Genome domain questionable ( 16.7% Bacterial, 7.5% Archaeal)
LB2206H_00155	19.74	0.18	100	18.84		750399	267	3684	59.8	90.57	0	10	Not determined	d__Bacteria;p__Chloroflexota;c__Anaerolineae;o__Anaerolineales;f__UBA11657;g__BD1;s__BD1 sp003569365	N/A
LB2206H_00156	98.28	27.74	0	-40.42		2027625	242	91318	42.4	94.31	3	51	Not determined	d__Bacteria;p__Actinobacteriota;c__Actinomycetia;o__Nanopelagicales;f__Nanopelagicaceae;g__Nanopelagicus;s__	Genome has more than 37.5% of markers with multiple hits;Genome not assigned to closest species as it falls outside its pre-defined ANI radius
LB2206H_00157	38.17	0	0	38.17	30-50	1320986	274	14112	59.3	88.9	3	23	0	d__Bacteria;p__Chloroflexota;c__Anaerolineae;o__Anaerolineales;f__UBA11657;g__BD1;s__BD1 sp003569365	N/A
LB2206H_00158	0	0	0	0		380861	74	19649	40.3	90.29	0	3	Not determined	Unclassified Bacteria	Insufficient number of amino acids in MSA (7.9%)
LB2206H_00159	70.61	0.91	0	66.06	>50	2031552	265	38738	59.6	90.95	3	24	1	d__Bacteria;p__Chloroflexota;c__Anaerolineae;o__Anaerolineales;f__UBA11657;g__BD1;s__BD1 sp003569365	N/A
LB2206H_00160	80.41	59.31	0	-216.14		4505533	1337	5326	44	91.69	4	46	Not determined	d__Bacteria;p__Proteobacteria;c__Gammaproteobacteria;o__Burkholderiales;f__Burkholderiaceae;g__Polynucleobacter;s__	Genome has more than 40.0% of markers with multiple hits
LB2206H_00161	26.32	0	0	26.32		2051498	300	22310	44.5	91.55	0	17	Not determined	d__Bacteria;p__Planctomycetota;c__Planctomycetia;o__Gemmatales;f__Gemmataceae;g__UBA969;s__	Genome not assigned to closest species as it falls outside its pre-defined ANI radius
LB2206H_00162	25.86	0	0	25.86		1010079	99	73170	58.9	91.01	3	12	Not determined	d__Bacteria;p__Chloroflexota;c__Anaerolineae;o__Anaerolineales;f__UBA11657;g__BD1;s__BD1 sp003569365	N/A
LB2206H_00163	90.27	0.03	0	90.12	>50	2374240	83	81723	35.6	92.58	3	33	0	d__Bacteria;p__Bacteroidota;c__Bacteroidia;o__Chitinophagales;f__Chitinophagaceae;g__Sediminibacterium;s__Sediminibacterium sp009693715	N/A
LB2206H_00164	62.93	0.43	0	60.78	>50	847367	77	37318	37	95.15	0	14	0	d__Bacteria;p__Proteobacteria;c__Gammaproteobacteria;o__Burkholderiales;f__Methylophilaceae;g__Methylopumilus;s__Methylopumilus sp014190615	N/A
LB2206H_00165	48.8	0.05	0	48.55	30-50	801609	78	48908	41.5	95.18	1	29	0	d__Bacteria;p__Actinobacteriota;c__Actinomycetia;o__Nanopelagicales;f__Nanopelagicaceae;g__Nanopelagicus;s__	Genome not assigned to closest species as it falls outside its pre-defined ANI radius
LB2206H_00166	0	0	0	0		216851	5	166358	38.4	94.42	0	6	Not determined	Unclassified Bacteria	Insufficient number of amino acids in MSA (3.9%)
LB2206H_00167	55.25	0.91	0	50.7	>50	1379583	225	44098	59.3	90.48	3	18	0	d__Bacteria;p__Chloroflexota;c__Anaerolineae;o__Anaerolineales;f__UBA11657;g__BD1;s__BD1 sp003569365	N/A
LB2206H_00168	64.75	0.91	0	60.2	>50	2062711	307	32298	59.7	90.49	3	29	0	d__Bacteria;p__Chloroflexota;c__Anaerolineae;o__Anaerolineales;f__UBA11657;g__BD1;s__BD1 sp003569365	N/A
LB2206H_00169	33.54	0	0	33.54	30-50	1046478	203	59111	58.8	90.27	0	12	0	d__Bacteria;p__Chloroflexota;c__Anaerolineae;o__Anaerolineales;f__UBA11657;g__BD1;s__BD1 sp003569365	N/A
LB2206H_00170	34.24	0	0	34.24	30-50	1217388	201	70011	60.2	90.7	3	17	0	d__Bacteria;p__Chloroflexota;c__Anaerolineae;o__Anaerolineales;f__UBA11657;g__BD1;s__BD1 sp003569365	N/A
LB2206H_00171	97.59	0	0	97.59	>50	1139730	5	589243	29.3	95.33	3	32	0	d__Bacteria;p__Proteobacteria;c__Alphaproteobacteria;o__Pelagibacterales;f__Pelagibacteraceae;g__Fonsibacter;s__	Genome not assigned to closest species as it falls outside its pre-defined ANI radius
LB2206H_00172	70	2.56	0	57.2	>50	2533248	350	42435	64.9	93.02	0	29	0	d__Bacteria;p__Acidobacteriota;c__Vicinamibacteria;o__Vicinamibacterales;f__UBA2999;g__12-FULL-67-14b;s__12-FULL-67-14b sp002737365	N/A
LB2206H_00173	15.79	0	0	15.79		332745	21	40821	46.3	84.74	0	5	Not determined	d__Bacteria;p__Proteobacteria;c__Alphaproteobacteria;o__Rhizobiales;f__Beijerinckiaceae;g__Methylocystis;s__Methylocystis sp014190435	N/A
LB2206H_00174	41.06	2.73	0	27.41		1345987	161	50361	58.6	91.26	3	17	Not determined	d__Bacteria;p__Chloroflexota;c__Anaerolineae;o__Anaerolineales;f__UBA11657;g__BD1;s__BD1 sp003569365	N/A
LB2206H_00175	8.62	0	0	8.62		788784	132	54091	58.9	89.92	3	11	Not determined	Unclassified Bacteria	Insufficient number of amino acids in MSA (6.0%)
LB2206H_00176	76.08	0	0	76.08	>50	2066528	195	75749	34.7	92.17	4	31	0	d__Bacteria;p__Bacteroidota;c__Bacteroidia;o__NS11-12g;f__UBA9320;g__JABWCE01;s__	N/A
LB2206H_00177	48.74	1.79	20	39.79	30-50	2015258	458	8955	59.8	91.72	3	16	0	d__Bacteria;p__Proteobacteria;c__Gammaproteobacteria;o__Burkholderiales;f__Burkholderiaceae;g__Rhodoferax;s__Rhodoferax sp014190675	N/A
LB2206H_00178	45.49	1.35	50	38.74	30-50	1066302	190	19723	61.2	92.61	0	19	0	d__Bacteria;p__Verrucomicrobiota;c__Verrucomicrobiae;o__Opitutales;f__UBA953;g__UBA953;s__UBA953 sp003569205	N/A
LB2206H_00179	28.79	0	0	28.79		768919	70	47962	58.5	90.26	3	12	Not determined	d__Bacteria;p__Chloroflexota;c__Anaerolineae;o__Anaerolineales;f__UBA11657;g__BD1;s__BD1 sp003569365	N/A
LB2206H_00180	72.27	0.91	0	67.72	>50	2269297	200	56370	59.9	90.34	1	36	0	d__Bacteria;p__Chloroflexota;c__Anaerolineae;o__Anaerolineales;f__UBA11657;g__BD1;s__BD1 sp003569365	N/A
LB2206H_00181	31.44	0	0	31.44	30-50	1390702	401	6619	61.6	89.3	2	11	0	d__Bacteria;p__Chloroflexota;c__UBA2235;o__UBA12225;f__UBA12225;g__UBA12225;s__	Genome not assigned to closest species as it falls outside its pre-defined ANI radius
LB2206H_00182	11.21	0	0	11.21		292451	40	25740	56.8	92.07	0	0	Not determined	Unclassified Bacteria	Insufficient number of amino acids in MSA (7.3%)
LB2206H_00183	18.97	0	0	18.97		874384	311	3956	58.4	87.18	0	6	Not determined	d__Bacteria;p__Proteobacteria;c__Gammaproteobacteria;o__Burkholderiales;f__SG8-41;g__UBA5216;s__	Genome not assigned to closest species as it falls outside its pre-defined ANI radius
LB2206H_00184	34.48	0	0	34.48	30-50	646536	90	28744	37.1	94.17	3	19	0	d__Bacteria;p__Proteobacteria;c__Gammaproteobacteria;o__Burkholderiales;f__Methylophilaceae;g__Methylopumilus;s__Methylopumilus sp903914945	N/A
LB2206H_00185	4.17	0	0	4.17		171994	6	118753	51.7	89.89	3	0	Not determined	Unclassified Bacteria	Insufficient number of amino acids in MSA (3.9%)
LB2206H_00186	19.3	0	0	19.3		1111146	283	6489	38.4	86.6	3	11	Not determined	d__Bacteria;p__Proteobacteria;c__Gammaproteobacteria;o__Methylococcales;f__Methylomonadaceae;g__KS41;s__KS41 sp903908165	N/A
LB2206H_00187	48.34	0.63	0	45.19	30-50	1418824	317	10303	45.9	82.9	4	23	7	d__Bacteria;p__Proteobacteria;c__Alphaproteobacteria;o__Rhizobiales;f__Beijerinckiaceae;g__Methylocystis;s__Methylocystis sp014190435	N/A
LB2206H_00188	59.42	0.43	0	57.27	>50	814814	108	32265	36.6	94.63	0	20	0	d__Bacteria;p__Proteobacteria;c__Gammaproteobacteria;o__Burkholderiales;f__Methylophilaceae;g__Methylopumilus;s__Methylopumilus sp014190615	N/A
LB2206H_00189	31.72	0.1	0	31.22	30-50	1089491	160	32308	59.8	91.44	0	12	0	d__Bacteria;p__Chloroflexota;c__Anaerolineae;o__Anaerolineales;f__UBA11657;g__BD1;s__BD1 sp003569365	N/A
LB2206H_00190	20.36	0.02	0	20.26		827316	193	14933	32.4	92.18	3	14	Not determined	d__Bacteria;p__Bacteroidota;c__Kapabacteria;o__Kapabacteriales;f__UBA961;g__UBA961;s__UBA961 sp014191195	N/A
LB2206H_00191	13.39	0.56	0	10.59		830360	185	10853	30	91.84	3	17	Not determined	d__Bacteria;p__Bacteroidota;c__Kapabacteria;o__Kapabacteriales;f__UBA961;g__UBA961;s__	N/A
LB2206H_00192	16.95	0	0	16.95		999648	209	10980	59.6	89.06	3	13	Not determined	d__Bacteria;p__Chloroflexota;c__Anaerolineae;o__Anaerolineales;f__UBA11657;g__BD1;s__BD1 sp003569365	N/A
LB2301E_00001	58.12	0.91	0	53.57	>50	1963754	212	94060	59.2	90.76	3	38	0	d__Bacteria;p__Chloroflexota;c__Anaerolineae;o__Anaerolineales;f__UBA11657;g__BD1;s__BD1 sp003569365	N/A
LB2301E_00002	48.89	0.91	0	44.34	30-50	1926431	321	21943	58.9	89.64	4	28	0	d__Bacteria;p__Chloroflexota;c__Anaerolineae;o__Anaerolineales;f__UBA11657;g__BD1;s__BD1 sp003569365	N/A
LB2301E_00004	58.4	0.05	100	58.15	>50	1864444	314	13660	50.4	89.17	2	29	0	d__Bacteria;p__Bdellovibrionota_C;c__UBA2361;o__UBA2361;f__OMII01;g__OMII01;s__	N/A
LB2301E_00005	79.14	1.62	66.67	71.04	>50	2376069	263	44479	33.6	91.94	2	20	0	d__Bacteria;p__Bacteroidota;c__Bacteroidia;o__Flavobacteriales;f__Crocinitomicaceae;g__40-80;s__	N/A
LB2301E_00006	69.41	24.09	0	-51.04		2553899	498	31827	54.2	91.79	7	52	Not determined	d__Bacteria;p__Actinobacteriota;c__Actinomycetia;o__Nanopelagicales;f__Nanopelagicaceae;g__Planktophila;s__Planktophila sp003569265	Genome has more than 17.5% of markers with multiple hits
LB2301E_00008	78.08	0	0	78.08	>50	1165419	22	272092	40.7	94.49	3	40	0	d__Bacteria;p__Actinobacteriota;c__Actinomycetia;o__Nanopelagicales;f__Nanopelagicaceae;g__Nanopelagicus;s__	Genome not assigned to closest species as it falls outside its pre-defined ANI radius
LB2301E_00009	65.13	0.96	0	60.33	>50	2165434	220	46670	51	93.13	3	26	0	d__Bacteria;p__Proteobacteria;c__Gammaproteobacteria;o__Burkholderiales;f__Burkholderiaceae;g__Limnohabitans_A;s__	Genome not assigned to closest species as it falls outside its pre-defined ANI radius
LB2301E_00010	95.18	0	0	95.18	>50	1120788	22	174755	29.2	96	3	32	0	d__Bacteria;p__Proteobacteria;c__Alphaproteobacteria;o__Pelagibacterales;f__Pelagibacteraceae;g__Fonsibacter;s__Fonsibacter ubiquis	N/A
LB2301E_00012	45.96	0.11	0	45.41	30-50	1500005	383	7407	45.9	83.14	1	23	0	d__Bacteria;p__Proteobacteria;c__Alphaproteobacteria;o__Rhizobiales;f__Beijerinckiaceae;g__Methylocystis;s__Methylocystis sp014190435	N/A
LB2301E_00014	46.67	0.1	0	46.17	30-50	1656925	345	14534	51.9	93.74	3	30	0	d__Bacteria;p__Planctomycetota;c__Phycisphaerae;o__Phycisphaerales;f__SM1A02;g__F1-60-MAGs104;s__	Genome not assigned to closest species as it falls outside its pre-defined ANI radius
LB2301E_00015	95.18	0	0	95.18	>50	1047133	58	247283	29.1	95.61	3	33	0	d__Bacteria;p__Proteobacteria;c__Alphaproteobacteria;o__Pelagibacterales;f__Pelagibacteraceae;g__Fonsibacter;s__	Genome not assigned to closest species as it falls outside its pre-defined ANI radius
LB2301E_00016	86.75	9.01	0	41.7	30-50	1404789	74	164836	37.9	94.91	5	38	0	d__Bacteria;p__Actinobacteriota;c__Actinomycetia;o__Nanopelagicales;f__Nanopelagicaceae;g__Nanopelagicus;s__	Genome not assigned to closest species as it falls outside its pre-defined ANI radius;Genome has more than 10.8% of markers with multiple hits
LB2301E_00017	60.76	0	0	60.76	>50	2080349	263	62062	59.4	89.61	3	23	1	d__Bacteria;p__Chloroflexota;c__Anaerolineae;o__Anaerolineales;f__UBA11657;g__BD1;s__BD1 sp003569365	N/A
LB2301E_00018	96.55	34.48	1.67	-75.85		2676735	213	83599	49.1	94.99	3	62	Not determined	d__Bacteria;p__Actinobacteriota;c__Acidimicrobiia;o__Acidimicrobiales;f__Ilumatobacteraceae;g__UBA2093;s__UBA2093 sp014190235	Genome has more than 43.3% of markers with multiple hits
LB2301E_00019	58.79	9.63	0	10.64		3624424	365	58722	49.9	90.87	4	36	Not determined	d__Bacteria;p__Chloroflexota;c__Anaerolineae;o__Anaerolineales;f__UBA11657;g__BD1;s__	Genome has more than 11.7% of markers with multiple hits
LB2301E_00021	60	0.91	0	55.45	>50	1610396	89	149650	59.7	91.56	0	18	0	d__Bacteria;p__Chloroflexota;c__Anaerolineae;o__Anaerolineales;f__UBA11657;g__BD1;s__BD1 sp003569365	N/A
LB2301E_00022	66.67	0.85	0	62.42	>50	1600729	209	25160	48.9	95.13	0	33	0	d__Bacteria;p__Actinobacteriota;c__Acidimicrobiia;o__Acidimicrobiales;f__Ilumatobacteraceae;g__BACL27;s__BACL27 sp003569125	N/A
LB2301E_00023	31.21	0	0	31.21	30-50	1284479	249	29419	59.3	90.54	0	21	0	d__Bacteria;p__Chloroflexota;c__Anaerolineae;o__Anaerolineales;f__UBA11657;g__BD1;s__BD1 sp003569365	N/A
LB2301E_00025	74.84	1.45	28.57	67.59	>50	2333968	376	18106	59.3	90.47	2	36	2	d__Bacteria;p__Cyanobacteria;c__Cyanobacteriia;o__PCC-6307;f__Cyanobiaceae;g__Synechococcus_D;s__	Genome not assigned to closest species as it falls outside its pre-defined ANI radius
LB2301E_00027	68.59	0	0	68.59	>50	1670398	134	77066	34.8	93.36	0	21	0	d__Bacteria;p__Bacteroidota;c__Bacteroidia;o__Chitinophagales;f__Chitinophagaceae;g__Sediminibacterium;s__	Genome not assigned to closest species as it falls outside its pre-defined ANI radius
LB2301E_00031	8.33	0	0	8.33		839498	81	89391	37.3	93.97	3	20	Not determined	d__Bacteria;p__Proteobacteria;c__Gammaproteobacteria;o__Burkholderiales;f__Methylophilaceae;g__Methylopumilus;s__Methylopumilus universalis	N/A
LB2301E_00033	71.79	0.85	0	67.54	>50	1175449	127	46101	51.4	95.4	3	35	0	d__Bacteria;p__Actinobacteriota;c__Acidimicrobiia;o__Acidimicrobiales;f__Ilumatobacteraceae;g__UBA3006;s__	Genome not assigned to closest species as it falls outside its pre-defined ANI radius
LB2301E_00034	75.45	0	0	75.45	>50	2429868	344	45174	59.3	90.41	0	37	0	d__Bacteria;p__Chloroflexota;c__Anaerolineae;o__Anaerolineales;f__UBA11657;g__BD1;s__BD1 sp003569365	N/A
LB2301E_00035	58.12	1.82	0	49.02	30-50	1953315	344	16872	59.9	90.86	1	29	0	d__Bacteria;p__Chloroflexota;c__Anaerolineae;o__Anaerolineales;f__UBA11657;g__BD1;s__BD1 sp003569365	N/A
LB2301E_00036	35.92	0.32	0	34.32	30-50	1268751	298	7634	45.6	81.76	0	17	1	d__Bacteria;p__Proteobacteria;c__Alphaproteobacteria;o__Rhizobiales;f__Beijerinckiaceae;g__Methylocystis;s__Methylocystis sp014190435	N/A
LB2301E_00038	43.57	5.17	0	17.72		1270577	169	70155	35.3	93.24	0	16	Not determined	d__Bacteria;p__Bacteroidota;c__Bacteroidia;o__Chitinophagales;f__Chitinophagaceae;g__Sediminibacterium;s__	Genome not assigned to closest species as it falls outside its pre-defined ANI radius
LB2301E_00039	54.7	0	0	54.7	>50	1768568	219	65586	59.1	89.79	3	23	0	d__Bacteria;p__Chloroflexota;c__Anaerolineae;o__Anaerolineales;f__UBA11657;g__BD1;s__BD1 sp003569365	N/A
LB2301E_00040	53.76	0	0	53.76	>50	1037798	86	94248	45.3	95.3	0	29	0	d__Bacteria;p__Actinobacteriota;c__Actinomycetia;o__Nanopelagicales;f__Nanopelagicaceae;g__Planktophila;s__Planktophila sp003569265	N/A
LB2301E_00041	78.13	0.53	0	75.48	>50	1206198	74	256750	45.3	95	4	35	0	d__Bacteria;p__Actinobacteriota;c__Actinomycetia;o__Nanopelagicales;f__Nanopelagicaceae;g__Planktophila;s__Planktophila sp005789205	N/A
LB2301E_00042	48.17	10.9	2.08	-6.33		3467191	696	13664	50	91.52	2	29	Not determined	d__Bacteria;p__Planctomycetota;c__Planctomycetia;o__Gemmatales;f__Gemmataceae;g__UBA969;s__	Genome has more than 12.5% of markers with multiple hits;Genome not assigned to closest species as it falls outside its pre-defined ANI radius
LB2301E_00043	64.09	12.14	1.92	3.39		2120245	587	5859	51.4	91.69	2	23	Not determined	d__Bacteria;p__Proteobacteria;c__Gammaproteobacteria;o__Burkholderiales;f__Methylophilaceae;g__Methylopumilus;s__	Genome has more than 10.0% of markers with multiple hits
LB2301E_00044	51.79	0	0	51.79	>50	1627445	189	107858	59.4	91.44	1	16	0	d__Bacteria;p__Chloroflexota;c__Anaerolineae;o__Anaerolineales;f__UBA11657;g__BD1;s__BD1 sp003569365	N/A
LB2301E_00045	38.76	0	0	38.76	30-50	2676300	295	35530	44.7	91.97	1	13	2	d__Bacteria;p__Planctomycetota;c__Planctomycetia;o__Gemmatales;f__Gemmataceae;g__UBA969;s__UBA969 sp003671255	N/A
LB2301E_00046	77.33	0	0	77.33	>50	917433	49	278062	29.3	95.37	3	29	0	d__Bacteria;p__Proteobacteria;c__Alphaproteobacteria;o__Pelagibacterales;f__Pelagibacteraceae;g__Fonsibacter;s__	Genome not assigned to closest species as it falls outside its pre-defined ANI radius
LB2301E_00047	53.69	1.94	0	43.99	30-50	2072794	383	16619	45.6	82.74	0	21	2	d__Bacteria;p__Proteobacteria;c__Alphaproteobacteria;o__Rhizobiales;f__Beijerinckiaceae;g__Methylocystis;s__Methylocystis sp014190435	N/A
LB2301E_00048	80.9	2.06	11.11	70.6	>50	2306762	321	24314	46.2	84.09	3	32	1	d__Bacteria;p__Proteobacteria;c__Alphaproteobacteria;o__Rhizobiales;f__Beijerinckiaceae;g__Methylocystis;s__Methylocystis sp014190435	N/A
LB2301E_00049	35.93	0	0	35.93	30-50	1627993	224	30868	59.3	90.05	0	19	0	d__Bacteria;p__Chloroflexota;c__Anaerolineae;o__Anaerolineales;f__UBA11657;g__BD1;s__BD1 sp003569365	N/A
LB2301E_00051	83.27	0	0	83.27	>50	1267804	53	124023	45.7	95.11	3	38	0	d__Bacteria;p__Actinobacteriota;c__Actinomycetia;o__Nanopelagicales;f__Nanopelagicaceae;g__Planktophila;s__Planktophila sp003569265	N/A
LB2301E_00052	93.98	2.41	0	81.93	>50	1053962	69	163660	30.1	95.36	6	30	0	d__Bacteria;p__Proteobacteria;c__Alphaproteobacteria;o__Pelagibacterales;f__Pelagibacteraceae;g__Fonsibacter;s__	Genome not assigned to closest species as it falls outside its pre-defined ANI radius
LB2301E_00053	54.22	0	0	54.22	>50	999023	59	235690	43.7	94.88	0	34	2	d__Bacteria;p__Actinobacteriota;c__Actinomycetia;o__Nanopelagicales;f__Nanopelagicaceae;g__MAG-120802;s__MAG-120802 sp003569145	N/A
LB2301E_00054	72.65	1.71	0	64.1	>50	1522110	101	63577	48.2	95.35	3	33	0	d__Bacteria;p__Actinobacteriota;c__Acidimicrobiia;o__Acidimicrobiales;f__Ilumatobacteraceae;g__BACL27;s__BACL27 sp014190295	N/A
LB2301E_00056	80.63	0	0	80.63	>50	1296209	14	241874	41.4	94.51	3	39	0	d__Bacteria;p__Actinobacteriota;c__Actinomycetia;o__Nanopelagicales;f__Nanopelagicaceae;g__Nanopelagicus;s__Nanopelagicus sp000378865	N/A
LB2301E_00057	93.78	1.2	0	87.78	>50	1059664	51	245122	29.5	95.43	3	26	0	d__Bacteria;p__Proteobacteria;c__Alphaproteobacteria;o__Pelagibacterales;f__Pelagibacteraceae;g__Fonsibacter;s__Fonsibacter ubiquis	N/A
LB2301E_00058	39.66	0	0	39.66	30-50	1645818	193	76380	59.1	89.97	3	25	0	d__Bacteria;p__Chloroflexota;c__Anaerolineae;o__Anaerolineales;f__UBA11657;g__BD1;s__BD1 sp003569365	N/A
LB2301E_00059	53.53	1.82	0	44.43	30-50	2270481	275	89003	59.7	90.9	3	24	1	d__Bacteria;p__Chloroflexota;c__Anaerolineae;o__Anaerolineales;f__UBA11657;g__BD1;s__BD1 sp003569365	N/A
LB2301E_00060	63.64	0	0	63.64	>50	2255115	340	30615	59.7	90.4	3	35	0	d__Bacteria;p__Chloroflexota;c__Anaerolineae;o__Anaerolineales;f__UBA11657;g__BD1;s__BD1 sp003569365	N/A
LB2301E_00061	60.25	0.59	0	57.3	>50	1088626	93	56537	45.5	95.31	0	33	0	d__Bacteria;p__Actinobacteriota;c__Actinomycetia;o__Nanopelagicales;f__Nanopelagicaceae;g__Planktophila;s__	Genome not assigned to closest species as it falls outside its pre-defined ANI radius
LB2301E_00062	80.2	1.1	0	74.7	>50	2862943	240	54978	49	91.85	3	42	0	d__Bacteria;p__Planctomycetota;c__Phycisphaerae;o__Phycisphaerales;f__SM1A02;g__SYAC01;s__	Genome not assigned to closest species as it falls outside its pre-defined ANI radius
LB2301E_00063	57.57	0.14	100	56.87	>50	768476	41	61226	37.1	94.5	0	29	0	d__Bacteria;p__Proteobacteria;c__Gammaproteobacteria;o__Burkholderiales;f__Methylophilaceae;g__Methylopumilus;s__Methylopumilus universalis	N/A
LB2301E_00064	71.85	0	0	71.85	>50	1136371	32	147066	46.5	95	3	33	0	d__Bacteria;p__Actinobacteriota;c__Actinomycetia;o__Nanopelagicales;f__Nanopelagicaceae;g__Planktophila;s__	Genome not assigned to closest species as it falls outside its pre-defined ANI radius
LB2301E_00065	32.29	0	0	32.29	30-50	1291043	237	14342	45.3	82.34	2	21	0	d__Bacteria;p__Proteobacteria;c__Alphaproteobacteria;o__Rhizobiales;f__Beijerinckiaceae;g__Methylocystis;s__	Genome not assigned to closest species as it falls outside its pre-defined ANI radius
LB2301E_00066	69.84	0	0	69.84	>50	999964	51	106364	45.9	95.23	3	25	0	d__Bacteria;p__Actinobacteriota;c__Actinomycetia;o__Nanopelagicales;f__Nanopelagicaceae;g__Planktophila;s__Planktophila sp003569265	N/A
LB2301E_00067	39.55	1.51	33.33	32	30-50	2440949	529	9039	63	89.31	0	24	1	d__Bacteria;p__Verrucomicrobiota;c__Verrucomicrobiae;o__Opitutales;f__Opitutaceae;g__CAITWF01;s__	Genome not assigned to closest species as it falls outside its pre-defined ANI radius
LB2301E_00069	52.43	0.21	0	51.38	>50	1589919	250	23507	51.7	94.33	1	29	0	d__Bacteria;p__Planctomycetota;c__Phycisphaerae;o__Phycisphaerales;f__SM1A02;g__F1-60-MAGs104;s__	Genome not assigned to closest species as it falls outside its pre-defined ANI radius
LB2301E_00070	89.66	48.43	1.37	-152.49		2655647	207	66760	52.1	95.02	0	64	Not determined	d__Bacteria;p__Actinobacteriota;c__Acidimicrobiia;o__IMCC26256;f__PALSA-555;g__SHUY01;s__SHUY01 sp009694435	Genome has more than 45.0% of markers with multiple hits
LB2301E_00071	96.39	0	0	96.39	>50	1095872	49	133591	29.2	95.44	3	31	0	d__Bacteria;p__Proteobacteria;c__Alphaproteobacteria;o__Pelagibacterales;f__Pelagibacteraceae;g__Fonsibacter;s__	Genome not assigned to closest species as it falls outside its pre-defined ANI radius
LB2301E_00072	41.85	1.4	25	34.85	30-50	1911261	507	6351	59.6	90.91	1	13	1	d__Bacteria;p__Proteobacteria;c__Gammaproteobacteria;o__Burkholderiales;f__Burkholderiaceae;g__Rhodoferax;s__Rhodoferax sp014190675	N/A
LB2301E_00074	71.75	0.53	100	69.1	>50	1053498	36	213689	40.1	94.45	3	34	0	d__Bacteria;p__Actinobacteriota;c__Actinomycetia;o__Nanopelagicales;f__Nanopelagicaceae;g__Nanopelagicus;s__	Genome not assigned to closest species as it falls outside its pre-defined ANI radius
LB2301E_00075	64.96	2.99	0	50.01	>50	1430546	196	79950	51.4	95.41	3	39	0	d__Bacteria;p__Actinobacteriota;c__Acidimicrobiia;o__Acidimicrobiales;f__Ilumatobacteraceae;g__UBA3006;s__	Genome not assigned to closest species as it falls outside its pre-defined ANI radius
LB2301E_00076	88.68	51.8	3.39	-170.32		3057153	442	18390	38.5	93.33	8	55	Not determined	d__Bacteria;p__Proteobacteria;c__Alphaproteobacteria;o__Pelagibacterales;f__Pelagibacteraceae;g__Fonsibacter;s__Fonsibacter ubiquis	Genome has more than 41.7% of markers with multiple hits
LB2301E_00077	41.65	0.32	0	40.05	30-50	2016983	320	22435	44.9	83.13	1	34	3	d__Bacteria;p__Proteobacteria;c__Alphaproteobacteria;o__Rhizobiales;f__Beijerinckiaceae;g__Methylocystis;s__Methylocystis sp014190435	N/A
LB2301E_00078	75.31	1.03	50	70.16	>50	992949	116	104282	51.1	95.08	0	31	0	d__Bacteria;p__Actinobacteriota;c__Acidimicrobiia;o__Acidimicrobiales;f__Ilumatobacteraceae;g__UBA3006;s__	Genome not assigned to closest species as it falls outside its pre-defined ANI radius
LB2301E_00079	31.58	0	0	31.58	30-50	2022405	368	15309	62.8	89.12	3	22	2	d__Bacteria;p__Verrucomicrobiota;c__Verrucomicrobiae;o__Opitutales;f__Opitutaceae;g__CAITWF01;s__	Genome not assigned to closest species as it falls outside its pre-defined ANI radius
LB2301E_00080	50.15	0	0	50.15	>50	1375102	308	9253	60	91.08	0	24	0	d__Bacteria;p__Chloroflexota;c__Anaerolineae;o__Anaerolineales;f__UBA11657;g__BD1;s__BD1 sp003569365	N/A
LB2301E_00081	75	0	0	75	>50	1290788	90	89918	43.6	94.58	3	33	0	d__Bacteria;p__Actinobacteriota;c__Actinomycetia;o__Nanopelagicales;f__Nanopelagicaceae;g__UBA3012;s__UBA3012 sp014190175	N/A
LB2301E_00082	94.83	51.03	1.45	-160.32		2617866	274	38426	47.7	94.85	6	61	Not determined	d__Bacteria;p__Actinobacteriota;c__Actinomycetia;o__Nanopelagicales;f__Nanopelagicaceae;g__Planktophila;s__Planktophila sp003569265	Genome has more than 54.2% of markers with multiple hits
LB2301E_00083	43.1	0	0	43.1	30-50	742161	101	87072	41.2	94.39	2	20	0	d__Bacteria;p__Actinobacteriota;c__Actinomycetia;o__Nanopelagicales;f__Nanopelagicaceae;g__Nanopelagicus;s__	Genome not assigned to closest species as it falls outside its pre-defined ANI radius
LB2301E_00084	44.02	1.75	0	35.27	30-50	2435622	421	33143	44.3	91.75	1	19	2	d__Bacteria;p__Planctomycetota;c__Planctomycetia;o__Gemmatales;f__Gemmataceae;g__UBA969;s__UBA969 sp003671255	N/A
LB2301E_00085	79.84	7.51	0	42.29	30-50	1933059	230	118892	46.1	93.08	3	58	7	d__Bacteria;p__Actinobacteriota;c__Actinomycetia;o__Nanopelagicales;f__Nanopelagicaceae;g__UBA3012;s__UBA3012 sp014190175	N/A
LB2301E_00086	51.54	1.28	33.33	45.14	30-50	1715147	323	13435	45.9	83.35	0	20	0	d__Bacteria;p__Proteobacteria;c__Alphaproteobacteria;o__Rhizobiales;f__Beijerinckiaceae;g__Methylocystis;s__Methylocystis sp014190435	N/A
LB2301E_00087	40.51	0	0	40.51	30-50	3120949	704	10656	61.2	87.74	0	13	0	d__Bacteria;p__Verrucomicrobiota;c__Verrucomicrobiae;o__Opitutales;f__Opitutaceae;g__ER46;s__	N/A
LB2301E_00088	88.68	14.91	0	14.13		2120117	254	70291	41.8	93.6	3	38	Not determined	d__Bacteria;p__Proteobacteria;c__Alphaproteobacteria;o__Pelagibacterales;f__Pelagibacteraceae;g__Fonsibacter;s__	Genome not assigned to closest species as it falls outside its pre-defined ANI radius;Genome has more than 15.8% of markers with multiple hits
LB2301E_00089	32.76	0	0	32.76	30-50	648151	65	126166	45.7	94.83	3	19	0	d__Bacteria;p__Actinobacteriota;c__Actinomycetia;o__Nanopelagicales;f__Nanopelagicaceae;g__Planktophila;s__	Genome not assigned to closest species as it falls outside its pre-defined ANI radius
LB2301E_00090	57.68	0	0	57.68	>50	2328367	280	57294	59.9	90.59	3	31	0	d__Bacteria;p__Chloroflexota;c__Anaerolineae;o__Anaerolineales;f__UBA11657;g__BD1;s__BD1 sp003569365	N/A
LB2301E_00091	54.77	0.1	0	54.27	>50	2022230	444	12625	60	90.29	3	26	0	d__Bacteria;p__Chloroflexota;c__Anaerolineae;o__Anaerolineales;f__UBA11657;g__BD1;s__BD1 sp003569365	N/A
LB2301E_00092	76.21	2.14	0	65.51	>50	1539865	127	127996	53.5	95.04	0	37	0	d__Bacteria;p__Actinobacteriota;c__Acidimicrobiia;o__IMCC26256;f__PALSA-555;g__SHUY01;s__SHUY01 sp009694435	N/A
LB2301E_00093	80.38	46.76	0	-153.42		5472849	682	43429	48.7	91.57	3	68	Not determined	d__Bacteria;p__Chloroflexota;c__Anaerolineae;o__Anaerolineales;f__UBA11657;g__BD1;s__	Genome has more than 40.8% of markers with multiple hits
LB2301E_00094	65.46	2.43	0	53.31	>50	1363361	166	69586	53.2	95.02	3	39	0	d__Bacteria;p__Actinobacteriota;c__Acidimicrobiia;o__IMCC26256;f__PALSA-555;g__SHUY01;s__SHUY01 sp009694435	N/A
LB2301E_00095	70.69	6.9	0	36.19	30-50	1485509	211	69910	46.1	94.86	3	40	0	d__Bacteria;p__Actinobacteriota;c__Actinomycetia;o__Nanopelagicales;f__Nanopelagicaceae;g__Planktophila;s__	Genome not assigned to closest species as it falls outside its pre-defined ANI radius;Genome has more than 10.8% of markers with multiple hits
LB2301E_00096	76.42	35.92	77.05	-103.18		1573647	223	13711	29.2	95.55	2	21	Not determined	d__Bacteria;p__Proteobacteria;c__Alphaproteobacteria;o__Pelagibacterales;f__Pelagibacteraceae;g__Fonsibacter;s__Fonsibacter ubiquis	Genome has more than 36.7% of markers with multiple hits
LB2301E_00098	69.31	0.93	0	64.66	>50	1051051	102	86876	41.6	94.81	1	27	0	d__Bacteria;p__Actinobacteriota;c__Actinomycetia;o__Nanopelagicales;f__Nanopelagicaceae;g__Nanopelagicus;s__Nanopelagicus sp003569185	N/A
LB2301E_00099	85.47	0	0	85.47	>50	918560	66	196605	29.1	95.56	2	27	0	d__Bacteria;p__Proteobacteria;c__Alphaproteobacteria;o__Pelagibacterales;f__Pelagibacteraceae;g__Fonsibacter;s__Fonsibacter ubiquis	N/A
LB2301E_00100	96.39	0	0	96.39	>50	1019759	58	117994	29.2	95.48	3	30	0	d__Bacteria;p__Proteobacteria;c__Alphaproteobacteria;o__Pelagibacterales;f__Pelagibacteraceae;g__Fonsibacter;s__Fonsibacter ubiquis	N/A
LB2301E_00101	34.48	0	0	34.48	30-50	1962165	220	63320	43.7	91.86	0	17	0	d__Bacteria;p__Planctomycetota;c__Planctomycetia;o__Gemmatales;f__Gemmataceae;g__UBA969;s__UBA969 sp003671255	N/A
LB2301E_00105	72.62	0.79	50	68.67	>50	1184329	67	145162	41.5	94.51	4	30	0	d__Bacteria;p__Actinobacteriota;c__Actinomycetia;o__Nanopelagicales;f__Nanopelagicaceae;g__Nanopelagicus;s__Nanopelagicus sp000378865	N/A
LB2301E_00108	67.33	27.68	0	-71.07		2862363	734	8061	57.5	91.63	6	49	Not determined	d__Bacteria;p__Chloroflexota;c__UBA2235;o__UBA12225;f__UBA12225;g__;s__	backbone tree has incongruent class classification;Genome has more than 20.8% of markers with multiple hits
LB2301E_00109	67.62	0.4	0	65.62	>50	2399597	304	20274	45.3	82.87	3	40	5	d__Bacteria;p__Proteobacteria;c__Alphaproteobacteria;o__Rhizobiales;f__Beijerinckiaceae;g__Methylocystis;s__Methylocystis sp014190435	N/A
LB2301E_00110	86.32	1.71	0	77.77	>50	1579751	137	122834	53	94.88	3	32	0	d__Bacteria;p__Actinobacteriota;c__Acidimicrobiia;o__IMCC26256;f__PALSA-555;g__SHUY01;s__SHUY01 sp009694435	N/A
LB2301E_00111	42.42	1.01	50	37.37	30-50	1194996	393	3949	59.4	89.67	3	20	0	d__Bacteria;p__Chloroflexota;c__Anaerolineae;o__Anaerolineales;f__UBA11657;g__BD1;s__BD1 sp003569365	N/A
LB2301E_00112	96.39	0	0	96.39	>50	1092474	45	225351	29.1	95.64	3	34	0	d__Bacteria;p__Proteobacteria;c__Alphaproteobacteria;o__Pelagibacterales;f__Pelagibacteraceae;g__Fonsibacter;s__Fonsibacter ubiquis	N/A
LB2301E_00113	60.06	0.69	0	56.61	>50	951990	78	96710	43.8	94.98	3	24	0	d__Bacteria;p__Actinobacteriota;c__Actinomycetia;o__Nanopelagicales;f__Nanopelagicaceae;g__UBA7398;s__UBA7398 sp903878415	N/A
LB2301E_00114	70.15	0.91	0	65.6	>50	1912895	258	63661	59.7	90.89	3	23	1	d__Bacteria;p__Chloroflexota;c__Anaerolineae;o__Anaerolineales;f__UBA11657;g__BD1;s__BD1 sp003569365	N/A
LB2301E_00115	80.63	0.53	0	77.98	>50	1210148	17	335699	40	94.84	3	37	0	d__Bacteria;p__Actinobacteriota;c__Actinomycetia;o__Nanopelagicales;f__Nanopelagicaceae;g__Nanopelagicus;s__Nanopelagicus abundans	N/A
LB2301E_00116	56.9	0	0	56.9	>50	722363	55	95061	36.7	94.02	3	20	0	d__Bacteria;p__Proteobacteria;c__Gammaproteobacteria;o__Burkholderiales;f__Methylophilaceae;g__Methylopumilus;s__Methylopumilus sp014190615	N/A
LB2301E_00119	72.41	0	0	72.41	>50	1027111	97	103828	46	94.79	3	25	0	d__Bacteria;p__Actinobacteriota;c__Actinomycetia;o__Nanopelagicales;f__Nanopelagicaceae;g__Planktophila;s__	Genome not assigned to closest species as it falls outside its pre-defined ANI radius
LB2301E_00120	49.46	0	0	49.46	30-50	1830004	306	20437	44.2	91.73	1	10	0	d__Bacteria;p__Planctomycetota;c__Planctomycetia;o__Gemmatales;f__Gemmataceae;g__UBA969;s__UBA969 sp003671255	N/A
LB2301E_00121	25.44	1.75	0	16.69		1509696	258	33035	44.1	91.61	1	10	Not determined	d__Bacteria;p__Planctomycetota;c__Planctomycetia;o__Gemmatales;f__Gemmataceae;g__UBA969;s__	Genome not assigned to closest species as it falls outside its pre-defined ANI radius
LB2301E_00122	43.86	0.88	0	39.46	30-50	1468746	338	8451	45.6	84.03	3	24	4	d__Bacteria;p__Proteobacteria;c__Alphaproteobacteria;o__Rhizobiales;f__Beijerinckiaceae;g__Methylocystis;s__Methylocystis sp014190435	N/A
LB2301E_00124	65	0	0	65	>50	2206973	286	41339	59.5	90.21	3	34	0	d__Bacteria;p__Chloroflexota;c__Anaerolineae;o__Anaerolineales;f__UBA11657;g__BD1;s__BD1 sp003569365	N/A
LB2301E_00125	77.99	0	0	77.99	>50	1297776	30	185091	44	95.03	3	43	0	d__Bacteria;p__Actinobacteriota;c__Actinomycetia;o__Nanopelagicales;f__Nanopelagicaceae;g__MAG-120802;s__MAG-120802 sp003569145	N/A
LB2301E_00126	14.42	0	0	14.42		803001	248	4795	58.7	87.89	1	5	Not determined	d__Bacteria;p__Chloroflexota;c__Anaerolineae;o__Anaerolineales;f__UBA11657;g__BD1;s__BD1 sp003569365	N/A
LB2301E_00128	73.65	0.25	0	72.4	>50	1632322	85	129435	34.7	93.28	0	24	0	d__Bacteria;p__Bacteroidota;c__Bacteroidia;o__Chitinophagales;f__Chitinophagaceae;g__Sediminibacterium;s__Sediminibacterium sp009693615	N/A
LB2301E_00129	71.55	0	0	71.55	>50	963072	188	11585	41.5	94.55	3	25	0	d__Bacteria;p__Actinobacteriota;c__Actinomycetia;o__Nanopelagicales;f__Nanopelagicaceae;g__Nanopelagicus;s__Nanopelagicus sp003569185	N/A
LB2301E_00130	68.64	0.91	0	64.09	>50	2451403	256	39175	59.6	89.95	3	36	0	d__Bacteria;p__Chloroflexota;c__Anaerolineae;o__Anaerolineales;f__UBA11657;g__BD1;s__BD1 sp003569365	N/A
LB2301E_00132	76.72	6.47	0	44.37	30-50	1344893	83	220291	50.4	95.09	2	32	0	d__Bacteria;p__Actinobacteriota;c__Actinomycetia;o__Nanopelagicales;f__Nanopelagicaceae;g__Planktophila;s__	Genome not assigned to closest species as it falls outside its pre-defined ANI radius
LB2301E_00133	93.05	0.33	0	91.4	>50	1073018	24	319551	29.3	95.52	3	29	0	d__Bacteria;p__Proteobacteria;c__Alphaproteobacteria;o__Pelagibacterales;f__Pelagibacteraceae;g__Fonsibacter;s__	Genome not assigned to closest species as it falls outside its pre-defined ANI radius
LB2301E_00135	51.31	0.51	0	48.76	30-50	1385840	220	34144	35.4	91.41	3	25	1	d__Bacteria;p__Bacteroidota;c__Bacteroidia;o__Chitinophagales;f__Chitinophagaceae;g__Sediminibacterium;s__Sediminibacterium sp009693715	N/A
LB2301E_00136	92.67	0	0	92.67	>50	1219039	38	103710	36.8	94.46	3	26	0	d__Bacteria;p__Proteobacteria;c__Gammaproteobacteria;o__Burkholderiales;f__Methylophilaceae;g__Methylopumilus;s__	Genome not assigned to closest species as it falls outside its pre-defined ANI radius
LB2301E_00137	45.13	0	0	45.13	30-50	558395	29	207323	40	94.54	3	16	0	d__Bacteria;p__Actinobacteriota;c__Actinomycetia;o__Nanopelagicales;f__Nanopelagicaceae;g__Nanopelagicus;s__	Genome not assigned to closest species as it falls outside its pre-defined ANI radius
LB2301E_00138	41.38	0	0	41.38	30-50	685218	240	3282	45.4	94.77	1	20	0	d__Bacteria;p__Actinobacteriota;c__Actinomycetia;o__Nanopelagicales;f__Nanopelagicaceae;g__Planktophila;s__Planktophila sp003569265	N/A
LB2301E_00139	36.36	0	0	36.36	30-50	1008190	204	10410	58.9	90.11	2	18	0	d__Bacteria;p__Chloroflexota;c__Anaerolineae;o__Anaerolineales;f__UBA11657;g__BD1;s__BD1 sp003569365	N/A
LB2301E_00140	84.02	0.1	0	83.52	>50	1274294	92	113280	47.1	94.77	5	37	0	d__Bacteria;p__Actinobacteriota;c__Actinomycetia;o__Nanopelagicales;f__Nanopelagicaceae;g__Planktophila;s__	Genome not assigned to closest species as it falls outside its pre-defined ANI radius
LB2301E_00141	64	0.59	0	61.05	>50	1126371	95	117984	45.7	94.56	2	26	0	d__Bacteria;p__Actinobacteriota;c__Actinomycetia;o__Nanopelagicales;f__Nanopelagicaceae;g__Planktophila;s__	Genome not assigned to closest species as it falls outside its pre-defined ANI radius
LB2301E_00143	48.36	1.75	0	39.61	30-50	2750726	268	45757	44.3	92.15	3	18	3	d__Bacteria;p__Planctomycetota;c__Planctomycetia;o__Gemmatales;f__Gemmataceae;g__UBA969;s__UBA969 sp003671255	N/A
LB2301E_00144	86.92	2.52	0	74.32	>50	2529916	176	39721	41.5	90.98	3	41	0	d__Bacteria;p__Bdellovibrionota;c__FAC87;o__UBA2466;f__UBA2466;g__UBA2466;s__UBA2466 sp013205415	N/A
LB2301E_00145	44.43	1.14	0	38.73	30-50	1790936	426	7088	51.7	94.22	2	26	0	d__Bacteria;p__Planctomycetota;c__Phycisphaerae;o__Phycisphaerales;f__SM1A02;g__F1-60-MAGs104;s__	Genome not assigned to closest species as it falls outside its pre-defined ANI radius
LB2301E_00146	87.35	0	0	87.35	>50	946765	48	98204	29.3	96.03	1	30	0	d__Bacteria;p__Proteobacteria;c__Alphaproteobacteria;o__Pelagibacterales;f__Pelagibacteraceae;g__Fonsibacter;s__Fonsibacter ubiquis	N/A
LB2301E_00147	64.96	1.71	0	56.41	>50	1655702	151	62760	49.1	94.78	3	31	0	d__Bacteria;p__Actinobacteriota;c__Acidimicrobiia;o__Acidimicrobiales;f__Ilumatobacteraceae;g__BACL27;s__BACL27 sp003569125	N/A
LB2301E_00149	62.07	0	0	62.07	>50	780918	111	27947	40.8	94.31	3	27	0	d__Bacteria;p__Actinobacteriota;c__Actinomycetia;o__Nanopelagicales;f__Nanopelagicaceae;g__Nanopelagicus;s__	Genome not assigned to closest species as it falls outside its pre-defined ANI radius
LB2301E_00150	13.79	0	0	13.79		786777	93	37375	41.5	90.44	3	9	Not determined	d__Bacteria;p__Bdellovibrionota;c__FAC87;o__UBA2466;f__UBA2466;g__UBA2466;s__UBA2466 sp013205415	N/A
LB2301E_00151	86.15	5.18	0	60.25	>50	1847512	170	69704	48.5	93.54	3	36	0	d__Bacteria;p__Actinobacteriota;c__Actinomycetia;o__Nanopelagicales;f__Nanopelagicaceae;g__Planktophila;s__	Genome not assigned to closest species as it falls outside its pre-defined ANI radius
LB2301E_00153	71.37	1.71	0	62.82	>50	1688168	248	32662	49.2	95.36	0	35	0	d__Bacteria;p__Actinobacteriota;c__Acidimicrobiia;o__Acidimicrobiales;f__Ilumatobacteraceae;g__BACL27;s__BACL27 sp003569125	N/A
LB2301E_00154	66.5	0.53	0	63.85	>50	964055	47	117786	40.7	94.54	3	34	0	d__Bacteria;p__Actinobacteriota;c__Actinomycetia;o__Nanopelagicales;f__Nanopelagicaceae;g__Nanopelagicus;s__	Genome not assigned to closest species as it falls outside its pre-defined ANI radius
LB2301E_00155	35.73	0.32	0	34.13	30-50	1344365	271	10069	44.9	81.98	0	15	1	d__Bacteria;p__Proteobacteria;c__Alphaproteobacteria;o__Rhizobiales;f__Beijerinckiaceae;g__Methylocystis;s__Methylocystis sp014190435	N/A
LB2301E_00156	11.6	0	0	11.6		983258	286	7548	54.8	90.8	0	12	Not determined	d__Bacteria;p__Chloroflexota;c__Anaerolineae;o__Anaerolineales;f__UBA11657;g__BD1;s__	N/A
LB2301E_00157	82.91	0	0	82.91	>50	1265386	8	379080	40.2	94.48	3	39	0	d__Bacteria;p__Actinobacteriota;c__Actinomycetia;o__Nanopelagicales;f__Nanopelagicaceae;g__Nanopelagicus;s__	Genome not assigned to closest species as it falls outside its pre-defined ANI radius
LB2301E_00159	45.61	0	0	45.61	30-50	1807091	346	11289	45	83.86	3	27	1	d__Bacteria;p__Proteobacteria;c__Alphaproteobacteria;o__Rhizobiales;f__Beijerinckiaceae;g__Methylocystis;s__Methylocystis sp014190435	N/A
LB2301E_00160	59.4	0.85	0	55.15	>50	1436430	179	42606	53.1	94.97	0	43	0	d__Bacteria;p__Actinobacteriota;c__Acidimicrobiia;o__IMCC26256;f__PALSA-555;g__SHUY01;s__SHUY01 sp009694435	N/A
LB2301E_00162	52.13	0.08	0	51.73	>50	871288	126	92810	45.5	94.83	3	21	0	d__Bacteria;p__Actinobacteriota;c__Actinomycetia;o__Nanopelagicales;f__Nanopelagicaceae;g__Planktophila;s__Planktophila sp003569265	N/A
LB2301E_00163	78.06	1.84	0	68.86	>50	1177442	65	182682	41.2	94.44	3	38	0	d__Bacteria;p__Actinobacteriota;c__Actinomycetia;o__Nanopelagicales;f__Nanopelagicaceae;g__Nanopelagicus;s__	Genome not assigned to closest species as it falls outside its pre-defined ANI radius
LB2301E_00164	98.8	0	0	98.8	>50	1152876	4	1006900	29.3	95.46	3	31	0	d__Bacteria;p__Proteobacteria;c__Alphaproteobacteria;o__Pelagibacterales;f__Pelagibacteraceae;g__Fonsibacter;s__	Genome not assigned to closest species as it falls outside its pre-defined ANI radius
LB2301E_00166	25.34	0	0	25.34		768871	153	19864	34.4	92.97	0	4	Not determined	d__Bacteria;p__Bacteroidota;c__Bacteroidia;o__Chitinophagales;f__Chitinophagaceae;g__Sediminibacterium;s__	Genome not assigned to closest species as it falls outside its pre-defined ANI radius
LB2301E_00167	49.51	0.35	0	47.76	30-50	1152883	140	46488	35.1	91.6	3	17	1	d__Bacteria;p__Bacteroidota;c__Bacteroidia;o__Flavobacteriales;f__Flavobacteriaceae;g__Flavobacterium;s__	Genome not assigned to closest species as it falls outside its pre-defined ANI radius
LB2301E_00168	76.98	0	0	76.98	>50	1222546	85	94957	45.5	94.88	3	31	0	d__Bacteria;p__Actinobacteriota;c__Actinomycetia;o__Nanopelagicales;f__Nanopelagicaceae;g__Planktophila;s__Planktophila sp003569265	N/A
LB2301E_00169	44.58	3.92	0	24.98		1593776	427	6003	63.6	91.88	7	28	Not determined	d__Bacteria;p__Proteobacteria;c__Gammaproteobacteria;o__Steroidobacterales;f__Steroidobacteraceae;g__UBA964;s__	Genome not assigned to closest species as it falls outside its pre-defined ANI radius
LB2301E_00170	50.61	0	0	50.61	>50	1942318	300	27603	60	90.84	3	26	0	d__Bacteria;p__Chloroflexota;c__Anaerolineae;o__Anaerolineales;f__UBA11657;g__BD1;s__BD1 sp003569365	N/A
LB2301E_00172	78.28	34.59	0	-94.67		2945848	548	29510	33.7	93.03	3	47	Not determined	d__Bacteria;p__Bacteroidota;c__Kapabacteria;o__Kapabacteriales;f__UBA961;g__UBA961;s__UBA961 sp014191195	Genome has more than 39.2% of markers with multiple hits
LB2301E_00173	69.88	1.01	0	64.83	>50	1824746	408	8219	56.5	91.38	3	30	1	d__Bacteria;p__Verrucomicrobiota;c__Verrucomicrobiae;o__Opitutales;f__Opitutaceae;g__Lacunisphaera;s__Lacunisphaera sp005787865	N/A
LB2301E_00174	60.19	0.53	0	57.54	>50	982249	40	142271	40.8	94.44	3	24	0	d__Bacteria;p__Actinobacteriota;c__Actinomycetia;o__Nanopelagicales;f__Nanopelagicaceae;g__Nanopelagicus;s__	Genome not assigned to closest species as it falls outside its pre-defined ANI radius
LB2301E_00175	28.45	0	0	28.45		462268	173	3269	58.4	94.9	0	14	Not determined	d__Bacteria;p__Actinobacteriota;c__Actinomycetia;o__Nanopelagicales;f__S36-B12;g__GCA-2737125;s__GCA-2737125 sp014190275	N/A
LB2301E_00178	21.38	0	0	21.38		1143275	207	28549	58.7	90.99	0	11	Not determined	d__Bacteria;p__Chloroflexota;c__Anaerolineae;o__Anaerolineales;f__UBA11657;g__BD1;s__BD1 sp003569365	N/A
LB2301E_00179	37.44	1.01	50	32.39	30-50	1888752	472	6977	62.4	88.07	3	22	2	d__Bacteria;p__Verrucomicrobiota;c__Verrucomicrobiae;o__Chthoniobacterales;f__Chthoniobacteraceae;g__SXWH01;s__SXWH01 sp014189875	N/A
LB2301E_00180	69.02	0.65	0	65.77	>50	1266885	143	62016	48.3	94.09	4	29	0	d__Bacteria;p__Actinobacteriota;c__Actinomycetia;o__Nanopelagicales;f__UBA5976;g__UBA5976;s__	Genome not assigned to closest species as it falls outside its pre-defined ANI radius
LB2301E_00183	65.02	0	0	65.02	>50	1626967	175	96421	35.6	92.34	3	26	1	d__Bacteria;p__Bacteroidota;c__Bacteroidia;o__Chitinophagales;f__Chitinophagaceae;g__Sediminibacterium;s__Sediminibacterium sp009693715	N/A
LB2301E_00184	7.4	0.43	0	5.25		1278461	201	13267	37.8	89.6	0	15	Not determined	d__Bacteria;p__Proteobacteria;c__Gammaproteobacteria;o__Burkholderiales;f__Burkholderiaceae;g__Polynucleobacter;s__	N/A
LB2301E_00185	62.28	0.63	0	59.13	>50	2036934	403	11319	45.7	84.16	0	24	0	d__Bacteria;p__Proteobacteria;c__Alphaproteobacteria;o__Rhizobiales;f__Beijerinckiaceae;g__Methylocystis;s__Methylocystis sp014190435	N/A
LB2301E_00186	44.9	7.02	0	9.8		2769042	542	21547	46.1	91.28	0	19	Not determined	d__Bacteria;p__Planctomycetota;c__Planctomycetia;o__Gemmatales;f__Gemmataceae;g__UBA969;s__	Genome not assigned to closest species as it falls outside its pre-defined ANI radius
LB2301E_00188	74.7	0	0	74.7	>50	905337	12	535538	29.3	95.49	3	28	0	d__Bacteria;p__Proteobacteria;c__Alphaproteobacteria;o__Pelagibacterales;f__Pelagibacteraceae;g__Fonsibacter;s__Fonsibacter ubiquis	N/A
LB2301E_00189	38.28	0	0	38.28	30-50	914908	136	105029	47.1	94.3	3	26	0	d__Bacteria;p__Actinobacteriota;c__Actinomycetia;o__Nanopelagicales;f__Nanopelagicaceae;g__Planktophila;s__	Genome not assigned to closest species as it falls outside its pre-defined ANI radius
LB2301E_00190	65.92	0.79	0	61.97	>50	2061334	384	13426	45.6	84.37	0	25	7	d__Bacteria;p__Proteobacteria;c__Alphaproteobacteria;o__Rhizobiales;f__Beijerinckiaceae;g__Methylocystis;s__Methylocystis sp014190435	N/A
LB2301E_00191	24.21	1.06	0	18.91		698443	310	2489	58.4	89.4	1	13	Not determined	d__Bacteria;p__Chloroflexota;c__Anaerolineae;o__Anaerolineales;f__UBA11657;g__BD1;s__BD1 sp003569365	N/A
LB2301E_00192	73.09	0.59	100	70.14	>50	1214556	119	106526	43.5	94.65	0	34	0	d__Bacteria;p__Actinobacteriota;c__Actinomycetia;o__Nanopelagicales;f__Nanopelagicaceae;g__UBA3012;s__	Genome not assigned to closest species as it falls outside its pre-defined ANI radius
LB2301E_00193	60.21	1.22	0	54.11	>50	1459022	148	69610	53.5	94.72	3	45	0	d__Bacteria;p__Actinobacteriota;c__Acidimicrobiia;o__IMCC26256;f__PALSA-555;g__SHUY01;s__SHUY01 sp009694435	N/A
LB2301E_00194	75	17.24	0	-11.2		1926406	325	19077	45.6	87.9	9	49	Not determined	d__Bacteria;p__Actinobacteriota;c__Actinomycetia;o__Nanopelagicales;f__Nanopelagicaceae;g__Planktophila;s__Planktophila sp003569265	Genome has more than 13.3% of markers with multiple hits
LB2301E_00195	75.11	1.37	0	68.26	>50	1171709	176	37994	45.7	95.27	3	27	0	d__Bacteria;p__Actinobacteriota;c__Actinomycetia;o__Nanopelagicales;f__Nanopelagicaceae;g__Planktophila;s__Planktophila sp003569265	N/A
LB2301E_00196	91.28	1.38	0	84.38	>50	1707140	93	101454	51	96.09	3	39	0	d__Bacteria;p__Actinobacteriota;c__Acidimicrobiia;o__Acidimicrobiales;f__Ilumatobacteraceae;g__UBA3006;s__UBA3006 sp014190095	N/A
LB2301E_00197	67.62	0.91	0	63.07	>50	2145272	310	25537	60	90.8	0	24	0	d__Bacteria;p__Chloroflexota;c__Anaerolineae;o__Anaerolineales;f__UBA11657;g__BD1;s__BD1 sp003569365	N/A
LB2301E_00200	35.42	0	0	35.42	30-50	1355664	312	9453	41.7	91.01	0	10	0	d__Bacteria;p__Proteobacteria;c__Gammaproteobacteria;o__Burkholderiales;f__Burkholderiaceae;g__Polynucleobacter;s__	Genome not assigned to closest species as it falls outside its pre-defined ANI radius
LB2301E_00201	66.38	0.86	0	62.08	>50	1646539	175	37417	35.6	92.47	3	23	0	d__Bacteria;p__Bacteroidota;c__Bacteroidia;o__Chitinophagales;f__Chitinophagaceae;g__Sediminibacterium;s__Sediminibacterium sp903862505	N/A
LB2301E_00202	100	0	0	100	>50	1120705	4	706233	29.1	95.71	3	33	0	d__Bacteria;p__Proteobacteria;c__Alphaproteobacteria;o__Pelagibacterales;f__Pelagibacteraceae;g__Fonsibacter;s__Fonsibacter ubiquis	N/A
LB2301E_00203	60.77	2.14	0	50.07	>50	1440645	161	50907	49.1	95.35	0	31	0	d__Bacteria;p__Actinobacteriota;c__Acidimicrobiia;o__Acidimicrobiales;f__Ilumatobacteraceae;g__BACL27;s__BACL27 sp003569125	N/A
LB2301E_00204	96.39	0	0	96.39	>50	1111555	16	227724	29.3	95.47	3	34	0	d__Bacteria;p__Proteobacteria;c__Alphaproteobacteria;o__Pelagibacterales;f__Pelagibacteraceae;g__Fonsibacter;s__Fonsibacter ubiquis	N/A
LB2301E_00205	83.21	18.38	0	-8.69		1464567	149	144714	45	95.15	4	41	Not determined	d__Bacteria;p__Actinobacteriota;c__Actinomycetia;o__Nanopelagicales;f__Nanopelagicaceae;g__Planktophila;s__Planktophila sp003569265	Genome has more than 23.3% of markers with multiple hits
LB2301E_00206	71.67	13.41	2.78	4.62		1878189	267	51025	39.1	94.77	8	27	Not determined	d__Bacteria;p__Bacteroidota;c__Bacteroidia;o__Sphingobacteriales;f__CAIKLP01;g__CAIKLP01;s__CAIKLP01 sp903828245	Genome has more than 10.8% of markers with multiple hits
LB2301E_00207	62.73	0.28	0	61.33	>50	2057382	359	13236	59.2	88.19	3	33	0	d__Bacteria;p__Chloroflexota;c__Anaerolineae;o__Anaerolineales;f__UBA11657;g__BD1;s__BD1 sp003569365	N/A
LB2301E_00208	38.8	0.91	0	34.25	30-50	1144979	250	15364	60	90.9	3	25	0	d__Bacteria;p__Chloroflexota;c__Anaerolineae;o__Anaerolineales;f__UBA11657;g__BD1;s__BD1 sp003569365	N/A
LB2301E_00209	35.61	0.17	100	34.76	30-50	812575	120	121927	49.9	95.11	0	19	1	d__Bacteria;p__Actinobacteriota;c__Acidimicrobiia;o__Acidimicrobiales;f__Ilumatobacteraceae;g__BACL27;s__BACL27 sp014190055	N/A
LB2301E_00210	100	0	0	100	>50	1148321	1	1148321	29.1	95.79	3	33	0	d__Bacteria;p__Proteobacteria;c__Alphaproteobacteria;o__Pelagibacterales;f__Pelagibacteraceae;g__Fonsibacter;s__Fonsibacter ubiquis	N/A
LB2301E_00211	43.79	0	0	43.79	30-50	1612421	281	28294	59.5	90.95	4	18	0	d__Bacteria;p__Chloroflexota;c__Anaerolineae;o__Anaerolineales;f__UBA11657;g__BD1;s__BD1 sp003569365	N/A
LB2301E_00212	61.9	0	0	61.9	>50	1651507	233	23987	53	91.68	1	27	0	d__Bacteria;p__Planctomycetota;c__Phycisphaerae;o__Phycisphaerales;f__SM1A02;g__SYAC01;s__	Genome not assigned to closest species as it falls outside its pre-defined ANI radius
LB2301E_00214	85.54	0	0	85.54	>50	927301	37	125496	29.6	95.49	5	27	0	d__Bacteria;p__Proteobacteria;c__Alphaproteobacteria;o__Pelagibacterales;f__Pelagibacteraceae;g__Fonsibacter;s__	Genome not assigned to closest species as it falls outside its pre-defined ANI radius
LB2301E_00215	44.55	0.1	0	44.05	30-50	1193028	167	40167	59.4	91.78	0	13	0	d__Bacteria;p__Chloroflexota;c__Anaerolineae;o__Anaerolineales;f__UBA11657;g__BD1;s__BD1 sp003569365	N/A
LB2301E_00217	81.93	1.2	100	75.93	>50	912494	21	202548	29.4	95.33	3	31	0	d__Bacteria;p__Proteobacteria;c__Alphaproteobacteria;o__Pelagibacterales;f__Pelagibacteraceae;g__Fonsibacter;s__	Genome not assigned to closest species as it falls outside its pre-defined ANI radius
LB2301E_00218	62.26	0	0	62.26	>50	826198	36	194929	29.3	95.58	3	16	0	d__Bacteria;p__Proteobacteria;c__Alphaproteobacteria;o__Pelagibacterales;f__Pelagibacteraceae;g__Fonsibacter;s__Fonsibacter ubiquis	N/A
LB2301E_00219	70.62	1.97	25	60.77	>50	2746042	172	78274	59.6	90.02	3	40	1	d__Bacteria;p__Chloroflexota;c__Anaerolineae;o__Anaerolineales;f__UBA11657;g__BD1;s__BD1 sp003569365	N/A
LB2301E_00220	88.6	0	0	88.6	>50	1187727	58	97302	37.1	95.07	0	28	0	d__Bacteria;p__Proteobacteria;c__Gammaproteobacteria;o__Burkholderiales;f__Methylophilaceae;g__Methylopumilus;s__Methylopumilus planktonicus	N/A
LB2301E_00221	94.83	31.83	0	-64.32		2606357	364	35250	40.6	91.54	5	61	Not determined	d__Bacteria;p__Proteobacteria;c__Gammaproteobacteria;o__Burkholderiales;f__Methylophilaceae;g__Methylopumilus;s__Methylopumilus sp014190615	Genome has more than 18.3% of markers with multiple hits
LB2301E_00222	50.93	1.68	0	42.53	30-50	1461735	222	33882	41.9	91.1	3	31	0	d__Bacteria;p__Bdellovibrionota;c__FAC87;o__UBA2466;f__UBA2466;g__UBA2466;s__UBA2466 sp013205415	N/A
LB2301E_00223	57.26	17.21	1.47	-28.79		3014918	581	15643	56.9	93.44	4	40	Not determined	d__Bacteria;p__Actinobacteriota;c__Acidimicrobiia;o__IMCC26256;f__PALSA-555;g__SHUY01;s__SHUY01 sp009694435	Genome has more than 18.3% of markers with multiple hits
LB2301E_00224	61.39	0	0	61.39	>50	839218	47	50649	31.9	90.79	2	42	0	d__Bacteria;p__Patescibacteria;c__Microgenomatia;o__Levybacterales;f__UBA12049;g__SIBS01;s__SIBS01 sp009695045	N/A
LB2301E_00225	57.65	1.16	0	51.85	>50	2979086	421	33943	53.7	92.84	1	21	0	d__Bacteria;p__Planctomycetota;c__Planctomycetia;o__Gemmatales;f__Gemmataceae;g__REEB421;s__	N/A
LB2301E_00226	77.27	0.91	0	72.72	>50	2621488	307	45738	59.9	90.21	3	39	0	d__Bacteria;p__Chloroflexota;c__Anaerolineae;o__Anaerolineales;f__UBA11657;g__BD1;s__BD1 sp003569365	N/A
LB2301E_00227	47.17	0	0	47.17	30-50	760702	77	58725	29	95.18	2	22	0	d__Bacteria;p__Proteobacteria;c__Alphaproteobacteria;o__Pelagibacterales;f__Pelagibacteraceae;g__Fonsibacter;s__	Genome not assigned to closest species as it falls outside its pre-defined ANI radius
LB2301E_00228	64.96	2.56	0	52.16	>50	1268519	143	54204	51.6	95.4	0	28	0	d__Bacteria;p__Actinobacteriota;c__Acidimicrobiia;o__Acidimicrobiales;f__Ilumatobacteraceae;g__UBA3006;s__	Genome not assigned to closest species as it falls outside its pre-defined ANI radius
LB2301E_00229	48.87	14.09	0	-21.58		1900727	384	13668	48.6	90.98	4	38	Not determined	d__Bacteria;p__Nitrospirota;c__Nitrospiria;o__Nitrospirales;f__Nitrospiraceae;g__Palsa-1315;s__	Genome has more than 13.3% of markers with multiple hits
LB2301E_00231	67.52	0.91	0	62.97	>50	2422688	102	140530	59.4	90.83	3	36	3	d__Bacteria;p__Chloroflexota;c__Anaerolineae;o__Anaerolineales;f__UBA11657;g__BD1;s__BD1 sp003569365	N/A
LB2301E_00232	76.32	0	0	76.32	>50	1328773	75	116449	47.1	95.42	3	35	0	d__Bacteria;p__Actinobacteriota;c__Actinomycetia;o__Nanopelagicales;f__Nanopelagicaceae;g__Planktophila;s__	Genome not assigned to closest species as it falls outside its pre-defined ANI radius
LB2301E_00233	44.14	0	0	44.14	30-50	820003	162	26757	46.6	94.4	0	24	0	d__Bacteria;p__Acidobacteriota;c__Holophagae;o__Holophagales;f__Holophagaceae;g__UBA12189;s__UBA12189 sp014189895	N/A
LB2301E_00234	86.94	0.27	0	85.59	>50	2221222	161	63603	36.7	94.21	1	21	0	d__Bacteria;p__Bacteroidota;c__Bacteroidia;o__Flavobacteriales;f__Crocinitomicaceae;g__UBA952;s__	Genome not assigned to closest species as it falls outside its pre-defined ANI radius
LB2301E_00236	74.55	0.91	0	70	>50	2313138	370	27088	59.7	90.12	0	31	0	d__Bacteria;p__Chloroflexota;c__Anaerolineae;o__Anaerolineales;f__UBA11657;g__BD1;s__BD1 sp003569365	N/A
LB2301E_00239	28.39	1.75	0	19.64		2110211	680	4450	62.8	89.09	0	10	Not determined	d__Bacteria;p__Verrucomicrobiota;c__Verrucomicrobiae;o__Opitutales;f__Opitutaceae;g__CAITWF01;s__	Genome not assigned to closest species as it falls outside its pre-defined ANI radius
LB2301E_00240	56.59	1.46	0	49.29	30-50	1405215	219	29532	33.1	93.34	3	20	0	d__Bacteria;p__Bacteroidota;c__Kapabacteria;o__Kapabacteriales;f__UBA961;g__UBA961;s__UBA961 sp014191195	N/A
LB2301E_00241	59.75	0	0	59.75	>50	1931794	216	66247	59.1	90.27	3	28	0	d__Bacteria;p__Chloroflexota;c__Anaerolineae;o__Anaerolineales;f__UBA11657;g__BD1;s__BD1 sp003569365	N/A
LB2301E_00243	35.34	0	0	35.34	30-50	1567912	266	26469	59.5	89.29	3	21	0	d__Bacteria;p__Chloroflexota;c__Anaerolineae;o__Anaerolineales;f__UBA11657;g__BD1;s__BD1 sp003569365	N/A
LB2301E_00244	43.01	12.82	58.82	-21.09		1182743	299	8041	49.4	94.9	3	9	Not determined	d__Bacteria;p__Actinobacteriota;c__Acidimicrobiia;o__Acidimicrobiales;f__Ilumatobacteraceae;g__BACL27;s__BACL27 sp003569125	Genome has more than 14.2% of markers with multiple hits
LB2301E_00245	73.87	0.53	0	71.22	>50	1156450	38	237870	40.8	94.48	3	40	0	d__Bacteria;p__Actinobacteriota;c__Actinomycetia;o__Nanopelagicales;f__Nanopelagicaceae;g__Nanopelagicus;s__	Genome not assigned to closest species as it falls outside its pre-defined ANI radius
LB2301E_00246	97.59	0	0	97.59	>50	981750	36	196609	29.2	95.69	4	32	0	d__Bacteria;p__Proteobacteria;c__Alphaproteobacteria;o__Pelagibacterales;f__Pelagibacteraceae;g__Fonsibacter;s__Fonsibacter ubiquis	N/A
LB2301E_00247	32.92	0	0	32.92	30-50	1737748	265	56232	60	90.76	3	14	0	d__Bacteria;p__Chloroflexota;c__Anaerolineae;o__Anaerolineales;f__UBA11657;g__BD1;s__BD1 sp003569365	N/A
LB2301E_00249	65.65	0.02	0	65.55	>50	1571966	174	44450	42.5	94.33	3	26	0	d__Bacteria;p__Bacteroidota;c__Bacteroidia;o__NS11-12g;f__UBA955;g__UBA955;s__UBA955 sp002737625	N/A
LB2301E_00250	77.92	1.09	0	72.47	>50	2349774	240	50371	59.6	91.95	3	32	0	d__Bacteria;p__Proteobacteria;c__Gammaproteobacteria;o__Burkholderiales;f__Burkholderiaceae;g__Rhodoferax;s__	Genome not assigned to closest species as it falls outside its pre-defined ANI radius
LB2301E_00251	67.81	0.05	0	67.56	>50	981901	124	77369	41.6	94.81	3	23	0	d__Bacteria;p__Actinobacteriota;c__Actinomycetia;o__Nanopelagicales;f__Nanopelagicaceae;g__Nanopelagicus;s__Nanopelagicus sp000378865	N/A
LB2301E_00252	91.57	0	0	91.57	>50	1073801	13	813390	29.3	95.97	3	31	0	d__Bacteria;p__Proteobacteria;c__Alphaproteobacteria;o__Pelagibacterales;f__Pelagibacteraceae;g__Fonsibacter;s__Fonsibacter ubiquis	N/A
LB2301E_00253	4.45	0.5	0	1.95		549948	76	11480	27.2	88.61	0	8	Not determined	Unclassified	No bacterial or archaeal marker
LB2301E_00254	36.79	0.18	100	35.89	30-50	658093	201	4326	41.1	94.74	0	17	0	d__Bacteria;p__Actinobacteriota;c__Actinomycetia;o__Nanopelagicales;f__Nanopelagicaceae;g__Nanopelagicus;s__Nanopelagicus sp000378865	N/A
LB2301E_00255	75.86	0	0	75.86	>50	1149471	61	168223	44	95.07	3	35	0	d__Bacteria;p__Actinobacteriota;c__Actinomycetia;o__Nanopelagicales;f__Nanopelagicaceae;g__MAG-120802;s__MAG-120802 sp003569145	N/A
LB2301E_00256	36.21	0	0	36.21	30-50	1021488	196	22290	59.7	90.28	0	24	0	d__Bacteria;p__Chloroflexota;c__Anaerolineae;o__Anaerolineales;f__UBA11657;g__BD1;s__BD1 sp003569365	N/A
LB2301E_00257	76.72	0	0	76.72	>50	1219774	103	67491	45.3	94.97	3	30	0	d__Bacteria;p__Actinobacteriota;c__Actinomycetia;o__Nanopelagicales;f__Nanopelagicaceae;g__Planktophila;s__Planktophila sp005789205	N/A
LB2301E_00258	80.34	1.28	0	73.94	>50	1524492	98	117356	53.6	95.4	3	38	0	d__Bacteria;p__Actinobacteriota;c__Acidimicrobiia;o__Acidimicrobiales;f__Ilumatobacteraceae;g__UBA3006;s__UBA3006 sp903850275	N/A
LB2301E_00259	50.61	0	0	50.61	>50	1896424	277	24837	59	90.07	3	27	0	d__Bacteria;p__Chloroflexota;c__Anaerolineae;o__Anaerolineales;f__UBA11657;g__BD1;s__BD1 sp003569365	N/A
LB2301E_00260	100	91.67	0	-358.35		2098023	119	163334	35.4	95.42	4	59	Not determined	d__Bacteria;p__Actinobacteriota;c__Actinomycetia;o__Nanopelagicales;f__Nanopelagicaceae;g__Nanopelagicus;s__	Genome has more than 80.0% of markers with multiple hits;Genome not assigned to closest species as it falls outside its pre-defined ANI radius
LB2301E_00261	34.1	0	0	34.1	30-50	2474722	367	34386	43.9	91.73	2	19	2	d__Bacteria;p__Planctomycetota;c__Planctomycetia;o__Gemmatales;f__Gemmataceae;g__UBA969;s__UBA969 sp003671255	N/A
LB2301E_00262	97.59	0	0	97.59	>50	1089530	24	421336	29.3	95.41	3	31	0	d__Bacteria;p__Proteobacteria;c__Alphaproteobacteria;o__Pelagibacterales;f__Pelagibacteraceae;g__Fonsibacter;s__	Genome not assigned to closest species as it falls outside its pre-defined ANI radius
LB2301E_00263	61.03	1.72	0	52.43	>50	1163486	177	30237	49.6	95.37	3	28	0	d__Bacteria;p__Actinobacteriota;c__Acidimicrobiia;o__Acidimicrobiales;f__Ilumatobacteraceae;g__BACL27;s__	Genome not assigned to closest species as it falls outside its pre-defined ANI radius
LB2301E_00264	17.97	0	0	17.97		957443	182	23482	44.9	82.76	0	14	Not determined	d__Bacteria;p__Proteobacteria;c__Alphaproteobacteria;o__Rhizobiales;f__Beijerinckiaceae;g__Methylocystis;s__Methylocystis sp014190435	N/A
LB2301E_00265	45.86	0.49	0	43.41	30-50	1316873	150	64650	35.5	92.32	3	19	0	d__Bacteria;p__Bacteroidota;c__Bacteroidia;o__Chitinophagales;f__Chitinophagaceae;g__Sediminibacterium;s__	Genome not assigned to closest species as it falls outside its pre-defined ANI radius
LB2301E_00266	24.92	1.72	0	16.32		1281085	348	6745	58.7	89.82	3	23	Not determined	d__Bacteria;p__Chloroflexota;c__UBA2235;o__UBA12225;f__UBA12225;g__UBA12225;s__	Genome not assigned to closest species as it falls outside its pre-defined ANI radius
LB2301E_00267	93.64	0.91	0	89.09	>50	3240792	114	109490	59.7	91.03	3	47	0	d__Bacteria;p__Chloroflexota;c__Anaerolineae;o__Anaerolineales;f__UBA11657;g__BD1;s__BD1 sp003569365	N/A
LB2301E_00269	100	65.52	0	-227.6		3588772	226	70916	51.8	91.97	8	71	Not determined	d__Bacteria;p__Proteobacteria;c__Gammaproteobacteria;o__Burkholderiales;f__Methylophilaceae;g__Methylopumilus;s__Methylopumilus universalis	Genome has more than 70.0% of markers with multiple hits
LB2301E_00270	76.94	0.79	0	72.99	>50	1231386	68	219728	43.9	95.07	0	42	0	d__Bacteria;p__Actinobacteriota;c__Actinomycetia;o__Nanopelagicales;f__Nanopelagicaceae;g__MAG-120802;s__MAG-120802 sp003569145	N/A
LB2301E_00273	23.56	0	0	23.56		623377	185	5842	59.2	90.33	0	19	Not determined	d__Bacteria;p__Chloroflexota;c__Anaerolineae;o__Anaerolineales;f__UBA11657;g__BD1;s__BD1 sp003569365	N/A
LB2301E_00274	51.72	0	0	51.72	>50	1534677	242	28841	32.9	91.47	2	16	1	d__Bacteria;p__Bacteroidota;c__Bacteroidia;o__Flavobacteriales;f__Flavobacteriaceae;g__Flavobacterium;s__Flavobacterium sp903819815	N/A
LB2301E_00275	54.38	6.69	0	20.93		2175392	404	14466	41.8	85.8	9	33	Not determined	d__Bacteria;p__Proteobacteria;c__Alphaproteobacteria;o__Rhizobiales;f__Beijerinckiaceae;g__Methylocystis;s__	Genome has more than 14.2% of markers with multiple hits
LB2301E_00276	74.88	0	0	74.88	>50	1213448	95	86540	45.6	95.35	1	37	0	d__Bacteria;p__Actinobacteriota;c__Actinomycetia;o__Nanopelagicales;f__Nanopelagicaceae;g__Planktophila;s__Planktophila sp003569265	N/A
LB2301E_00278	64.78	0	0	64.78	>50	1891675	208	60139	35.5	92.31	0	20	1	d__Bacteria;p__Bacteroidota;c__Bacteroidia;o__Chitinophagales;f__Chitinophagaceae;g__Sediminibacterium;s__Sediminibacterium sp009693715	N/A
LB2301E_00279	81.41	0.18	0	80.51	>50	1204653	79	110213	45.5	95.14	3	33	0	d__Bacteria;p__Actinobacteriota;c__Actinomycetia;o__Nanopelagicales;f__Nanopelagicaceae;g__Planktophila;s__Planktophila sp003569265	N/A
LB2301E_00280	76.03	0.08	0	75.63	>50	1085346	82	86411	40.1	94.47	3	30	0	d__Bacteria;p__Actinobacteriota;c__Actinomycetia;o__Nanopelagicales;f__Nanopelagicaceae;g__Nanopelagicus;s__Nanopelagicus abundans	N/A
LB2301E_00283	64.1	4.03	5	43.95	30-50	2416647	429	15553	46.6	83.32	1	38	0	d__Bacteria;p__Proteobacteria;c__Alphaproteobacteria;o__Rhizobiales;f__Beijerinckiaceae;g__Methylocystis;s__Methylocystis sp014190435	N/A
LB2301E_00284	58.62	0	0	58.62	>50	1410923	129	57105	50.7	95.64	0	32	0	d__Bacteria;p__Actinobacteriota;c__Acidimicrobiia;o__Acidimicrobiales;f__Ilumatobacteraceae;g__BACL27;s__	Genome not assigned to closest species as it falls outside its pre-defined ANI radius
LB2301E_00285	88.18	30.61	0	-64.87		2370119	208	84792	52.1	91.76	6	63	Not determined	d__Bacteria;p__Chloroflexota;c__Anaerolineae;o__Anaerolineales;f__UBA11657;g__BD1;s__	Genome has more than 27.5% of markers with multiple hits
LB2301E_00286	73.96	0	0	73.96	>50	1237595	53	135645	44	95.34	0	41	0	d__Bacteria;p__Actinobacteriota;c__Actinomycetia;o__Nanopelagicales;f__Nanopelagicaceae;g__MAG-120802;s__MAG-120802 sp003569145	N/A
LB2301E_00288	94.74	61.96	0	-215.06		3695020	527	25974	48.2	86.14	6	60	Not determined	d__Bacteria;p__Proteobacteria;c__Alphaproteobacteria;o__Rhizobiales;f__Beijerinckiaceae;g__Methylocystis;s__Methylocystis sp014190435	Genome has more than 49.2% of markers with multiple hits
LB2301E_00290	35.29	0	0	35.29	30-50	1024553	195	14447	33.2	92.21	3	15	0	d__Bacteria;p__Bacteroidota;c__Kapabacteria;o__Kapabacteriales;f__UBA961;g__UBA961;s__UBA961 sp014191195	N/A
LB2301E_00291	43.64	1.01	50	38.59	30-50	1328358	151	34775	59.4	89.89	3	12	0	d__Bacteria;p__Chloroflexota;c__Anaerolineae;o__Anaerolineales;f__UBA11657;g__BD1;s__BD1 sp003569365	N/A
LB2301E_00292	75.86	0.49	100	73.41	>50	1725524	145	127590	34.9	92.83	3	28	1	d__Bacteria;p__Bacteroidota;c__Bacteroidia;o__Chitinophagales;f__Chitinophagaceae;g__Sediminibacterium;s__	Genome not assigned to closest species as it falls outside its pre-defined ANI radius
LB2301E_00293	48.04	0	0	48.04	30-50	1361295	266	15856	60.5	90.96	0	15	0	d__Bacteria;p__Chloroflexota;c__Anaerolineae;o__Anaerolineales;f__UBA11657;g__BD1;s__BD1 sp003569365	N/A
LB2301E_00295	70.35	0.53	50	67.7	>50	1056903	122	73896	37.4	94.65	0	20	1	d__Bacteria;p__Proteobacteria;c__Gammaproteobacteria;o__Burkholderiales;f__Methylophilaceae;g__Methylopumilus;s__Methylopumilus sp014190615	N/A
LB2301E_00296	27.2	0.34	100	25.5		1849254	539	5418	64	84.56	1	20	Not determined	d__Bacteria;p__Verrucomicrobiota;c__Verrucomicrobiae;o__Pedosphaerales;f__BJHT01;g__BJHT01;s__BJHT01 sp014193395	N/A
LB2301E_00297	60.51	1.14	0	54.81	>50	3759746	280	62806	44.2	91.36	2	34	2	d__Bacteria;p__Planctomycetota;c__Planctomycetia;o__Gemmatales;f__Gemmataceae;g__UBA969;s__	Genome not assigned to closest species as it falls outside its pre-defined ANI radius
LB2301E_00298	92.98	0.43	100	90.83	>50	1180169	57	79245	36.9	94.08	3	33	0	d__Bacteria;p__Proteobacteria;c__Gammaproteobacteria;o__Burkholderiales;f__Methylophilaceae;g__Methylopumilus;s__	Genome not assigned to closest species as it falls outside its pre-defined ANI radius
LB2301E_00299	56.21	1.9	0	46.71	30-50	1560985	336	14518	59.1	89.93	0	15	0	d__Bacteria;p__Chloroflexota;c__Anaerolineae;o__Anaerolineales;f__UBA11657;g__BD1;s__BD1 sp003569365	N/A
LB2301E_00300	68.97	20.14	0	-31.73		1515687	417	7027	51.9	91.6	3	31	Not determined	d__Bacteria;p__Actinobacteriota;c__Actinomycetia;o__Nanopelagicales;f__Nanopelagicaceae;g__Nanopelagicus;s__Nanopelagicus sp000294575	Genome has more than 19.2% of markers with multiple hits
LB2301E_00301	65.06	0	0	65.06	>50	893123	35	191857	30.5	95.11	3	26	0	d__Bacteria;p__Proteobacteria;c__Alphaproteobacteria;o__Pelagibacterales;f__Pelagibacteraceae;g__Fonsibacter;s__Fonsibacter ubiquis	N/A
LB2301E_00302	34.94	0	0	34.94	30-50	1565179	269	19135	58.8	89.32	3	26	1	d__Bacteria;p__Chloroflexota;c__Anaerolineae;o__Anaerolineales;f__UBA11657;g__BD1;s__BD1 sp003569365	N/A
LB2301E_00303	20.99	0	0	20.99		513962	135	5994	43	95.36	0	12	Not determined	d__Bacteria;p__Actinobacteriota;c__Actinomycetia;o__Nanopelagicales;f__Nanopelagicaceae;g__UBA7398;s__UBA7398 sp014190155	N/A
LB2301E_00305	66.87	0	0	66.87	>50	691684	97	78672	29.4	95.85	1	19	0	d__Bacteria;p__Proteobacteria;c__Alphaproteobacteria;o__Pelagibacterales;f__Pelagibacteraceae;g__Fonsibacter;s__Fonsibacter ubiquis	N/A
LB2301E_00306	68.67	0.07	0	68.32	>50	768382	69	44123	29.5	95.61	2	26	0	d__Bacteria;p__Proteobacteria;c__Alphaproteobacteria;o__Pelagibacterales;f__Pelagibacteraceae;g__Fonsibacter;s__Fonsibacter ubiquis	N/A
LB2301E_00307	72.64	33.22	0	-93.46		1523310	264	27983	43.3	95.63	3	39	Not determined	d__Bacteria;p__Actinobacteriota;c__Acidimicrobiia;o__Acidimicrobiales;f__Ilumatobacteraceae;g__BACL27;s__BACL27 sp014190295	Genome has more than 28.3% of markers with multiple hits
LB2301E_00308	45.61	0.88	0	41.21	30-50	1827330	304	16473	44.9	82.29	0	24	1	d__Bacteria;p__Proteobacteria;c__Alphaproteobacteria;o__Rhizobiales;f__Beijerinckiaceae;g__Methylocystis;s__Methylocystis sp014190435	N/A
LB2301E_00309	62.26	9.43	0	15.11		1426615	314	15581	38.8	94.32	1	14	Not determined	d__Bacteria;p__Proteobacteria;c__Alphaproteobacteria;o__Pelagibacterales;f__Pelagibacteraceae;g__Fonsibacter;s__	N/A
LB2301E_00313	74.79	0.43	0	72.64	>50	1601192	163	76575	47.9	94.93	3	29	0	d__Bacteria;p__Actinobacteriota;c__Acidimicrobiia;o__Acidimicrobiales;f__Ilumatobacteraceae;g__BACL27;s__	Genome not assigned to closest species as it falls outside its pre-defined ANI radius
LB2301E_00314	47.08	0	0	47.08	30-50	1849581	321	19435	45.4	82.92	3	33	0	d__Bacteria;p__Proteobacteria;c__Alphaproteobacteria;o__Rhizobiales;f__Beijerinckiaceae;g__Methylocystis;s__Methylocystis sp014190435	N/A
LB2301E_00316	31.03	0	0	31.03	30-50	546455	147	6858	41.2	94.76	0	18	0	d__Bacteria;p__Actinobacteriota;c__Actinomycetia;o__Nanopelagicales;f__Nanopelagicaceae;g__Nanopelagicus;s__Nanopelagicus sp000378865	N/A
LB2301E_00317	61.22	3.5	0	43.72	30-50	3557863	725	11759	61.7	90.23	3	21	3	d__Bacteria;p__Proteobacteria;c__Gammaproteobacteria;o__Ga0077536;f__Ga0077536;g__JADJYF01;s__	Genome not assigned to closest species as it falls outside its pre-defined ANI radius
LB2301E_00319	17.86	0.26	0	16.56		448254	116	7711	42.5	95.06	0	11	Not determined	d__Bacteria;p__Actinobacteriota;c__Actinomycetia;o__Nanopelagicales;f__Nanopelagicaceae;g__UBA7398;s__UBA7398 sp014190155	N/A
LB2301E_00320	21.4	0	0	21.4		838559	393	2153	44.2	92.04	0	4	Not determined	Unclassified Bacteria	Insufficient number of amino acids in MSA (7.8%)
LB2301E_00321	73.08	1.28	0	66.68	>50	1483973	96	122787	48.4	95.21	3	33	0	d__Bacteria;p__Actinobacteriota;c__Acidimicrobiia;o__Acidimicrobiales;f__Ilumatobacteraceae;g__BACL27;s__BACL27 sp014190295	N/A
LB2301E_00322	38.48	0	0	38.48	30-50	1581385	231	42907	59.6	90.46	3	22	0	d__Bacteria;p__Chloroflexota;c__Anaerolineae;o__Anaerolineales;f__UBA11657;g__BD1;s__BD1 sp003569365	N/A
LB2301E_00323	79.33	1.05	0	74.08	>50	1278516	96	88979	43.7	94.67	3	38	0	d__Bacteria;p__Actinobacteriota;c__Actinomycetia;o__Nanopelagicales;f__Nanopelagicaceae;g__UBA3012;s__UBA3012 sp014190175	N/A
LB2301E_00324	65.45	0	0	65.45	>50	2317314	355	29583	59.7	90.33	3	32	0	d__Bacteria;p__Chloroflexota;c__Anaerolineae;o__Anaerolineales;f__UBA11657;g__BD1;s__BD1 sp003569365	N/A
LB2301E_00325	50.25	0.29	0	48.8	30-50	865790	121	28863	45	95.14	0	32	2	d__Bacteria;p__Actinobacteriota;c__Actinomycetia;o__Nanopelagicales;f__Nanopelagicaceae;g__Planktophila;s__	Genome not assigned to closest species as it falls outside its pre-defined ANI radius
LB2301E_00326	41.38	0	0	41.38	30-50	1768683	356	16696	59.5	90.38	2	23	0	d__Bacteria;p__Chloroflexota;c__Anaerolineae;o__Anaerolineales;f__UBA11657;g__BD1;s__BD1 sp003569365	N/A
LB2301E_00327	39.33	0.45	0	37.08	30-50	1097651	108	76064	59.7	91.08	0	13	0	d__Bacteria;p__Chloroflexota;c__Anaerolineae;o__Anaerolineales;f__UBA11657;g__BD1;s__BD1 sp003569365	N/A
LB2301E_00328	37.07	0	0	37.07	30-50	1026997	112	44727	50.8	95.48	0	28	0	d__Bacteria;p__Actinobacteriota;c__Acidimicrobiia;o__Acidimicrobiales;f__Ilumatobacteraceae;g__BACL27;s__	Genome not assigned to closest species as it falls outside its pre-defined ANI radius
LB2301E_00329	71.67	0.23	0	70.52	>50	1033892	164	15848	36.2	92.82	1	26	0	d__Bacteria;p__Chlamydiota;c__Chlamydiia;o__2-12-FULL-49-11;f__2-12-FULL-49-11;g__;s__	N/A
LB2301E_00332	47.03	1.31	0	40.48	30-50	1989725	367	12110	45	82.65	0	29	4	d__Bacteria;p__Proteobacteria;c__Alphaproteobacteria;o__Rhizobiales;f__Beijerinckiaceae;g__Methylocystis;s__Methylocystis sp014190435	N/A
LB2301E_00334	70.1	1.05	0	64.85	>50	1174828	65	198575	41.5	94.93	3	34	0	d__Bacteria;p__Actinobacteriota;c__Actinomycetia;o__Nanopelagicales;f__Nanopelagicaceae;g__Nanopelagicus;s__Nanopelagicus sp003569185	N/A
LB2301E_00337	4.17	0	0	4.17		722535	197	10167	38.9	87.74	3	7	Not determined	d__Bacteria;p__Proteobacteria;c__Gammaproteobacteria;o__Methylococcales;f__Methylomonadaceae;g__KS41;s__KS41 sp903908165	N/A
LB2301E_00338	44.48	0	0	44.48	30-50	2984591	471	29355	44.3	92.04	1	19	2	d__Bacteria;p__Planctomycetota;c__Planctomycetia;o__Gemmatales;f__Gemmataceae;g__UBA969;s__	Genome not assigned to closest species as it falls outside its pre-defined ANI radius
LB2301E_00339	0	0	0	0		1069	1	1069	51.1	99.81	0	0	Not determined	Unclassified	No bacterial or archaeal marker
LB2301E_00341	77.78	1.28	0	71.38	>50	1649803	124	167136	49.4	94.97	3	39	0	d__Bacteria;p__Actinobacteriota;c__Acidimicrobiia;o__Acidimicrobiales;f__Ilumatobacteraceae;g__BACL27;s__BACL27 sp003569125	N/A
LB2301E_00342	5.78	0	0	5.78		893603	207	6278	19.2	87.81	0	2	Not determined	Unclassified	No bacterial or archaeal marker
LB2301E_00343	64.06	0.26	100	62.76	>50	911096	93	156900	39.9	94.73	3	30	0	d__Bacteria;p__Actinobacteriota;c__Actinomycetia;o__Nanopelagicales;f__Nanopelagicaceae;g__Nanopelagicus;s__	Genome not assigned to closest species as it falls outside its pre-defined ANI radius
LB2301E_00344	72.85	1.35	0	66.1	>50	1989558	173	48750	58.4	93.97	3	40	0	d__Bacteria;p__Actinobacteriota;c__Actinomycetia;o__Nanopelagicales;f__S36-B12;g__GCA-2737125;s__GCA-2737125 sp014190275	N/A
LB2301E_00345	71.85	0	0	71.85	>50	1047369	28	103243	40.2	94.8	0	38	0	d__Bacteria;p__Actinobacteriota;c__Actinomycetia;o__Nanopelagicales;f__Nanopelagicaceae;g__Nanopelagicus;s__	Genome not assigned to closest species as it falls outside its pre-defined ANI radius
LB2301E_00347	65.73	0.91	0	61.18	>50	2154105	428	22826	59.7	90.86	2	33	0	d__Bacteria;p__Chloroflexota;c__Anaerolineae;o__Anaerolineales;f__UBA11657;g__BD1;s__BD1 sp003569365	N/A
LB2301E_00348	60.91	0	0	60.91	>50	1942044	212	112720	59.7	90.96	3	28	0	d__Bacteria;p__Chloroflexota;c__Anaerolineae;o__Anaerolineales;f__UBA11657;g__BD1;s__BD1 sp003569365	N/A
LB2301E_00349	47.02	0.45	100	44.77	30-50	1803689	245	59026	59.7	90.9	3	24	0	d__Bacteria;p__Chloroflexota;c__Anaerolineae;o__Anaerolineales;f__UBA11657;g__BD1;s__BD1 sp003569365	N/A
LB2301E_00350	71.08	0	0	71.08	>50	689900	6	560155	29.8	95.1	2	21	0	d__Bacteria;p__Proteobacteria;c__Alphaproteobacteria;o__Pelagibacterales;f__Pelagibacteraceae;g__Fonsibacter;s__Fonsibacter ubiquis	N/A
LB2301E_00351	56.3	1.75	0	47.55	30-50	3302825	365	58554	44	92.05	2	18	2	d__Bacteria;p__Planctomycetota;c__Planctomycetia;o__Gemmatales;f__Gemmataceae;g__UBA969;s__	Genome not assigned to closest species as it falls outside its pre-defined ANI radius
LB2301E_00352	26.33	0	0	26.33		1115037	160	37511	50.8	92.87	3	19	Not determined	d__Bacteria;p__Proteobacteria;c__Gammaproteobacteria;o__Burkholderiales;f__Burkholderiaceae;g__Limnohabitans_A;s__	Genome not assigned to closest species as it falls outside its pre-defined ANI radius
LB2301E_00353	72.41	19.77	0	-26.44		3376142	696	9231	51.4	85.79	4	47	Not determined	d__Bacteria;p__Proteobacteria;c__Alphaproteobacteria;o__Rhizobiales;f__Beijerinckiaceae;g__Methylocystis;s__Methylocystis sp014190435	Genome has more than 19.2% of markers with multiple hits
LB2301E_00354	21.55	0	0	21.55		1337276	374	5971	55.7	92.27	0	12	Not determined	d__Bacteria;p__Acidobacteriota;c__Acidobacteriae;o__Bryobacterales;f__Bryobacteraceae;g__BOG-234;s__BOG-234 sp010084195	N/A
LB2301E_00355	72.49	0	0	72.49	>50	865828	102	28939	29.1	95.26	1	21	0	d__Bacteria;p__Proteobacteria;c__Alphaproteobacteria;o__Pelagibacterales;f__Pelagibacteraceae;g__Fonsibacter;s__Fonsibacter ubiquis	N/A
LB2301E_00356	4.17	0	0	4.17		234070	113	2349	44.6	93.16	3	5	Not determined	Unclassified Bacteria	Insufficient number of amino acids in MSA (6.3%)
LB2301E_00357	22.69	1.05	0	17.44		877303	322	3313	45.3	81.26	0	11	Not determined	d__Bacteria;p__Proteobacteria;c__Alphaproteobacteria;o__Rhizobiales;f__Beijerinckiaceae;g__Methylocystis;s__Methylocystis sp014190435	N/A
LB2301E_00358	66.13	5.13	0	40.48	30-50	1782753	252	64879	50	94.69	4	41	2	d__Bacteria;p__Actinobacteriota;c__Acidimicrobiia;o__Acidimicrobiales;f__Ilumatobacteraceae;g__BACL27;s__BACL27 sp003569125	N/A
LB2301E_00359	64.54	5.18	0	38.64	30-50	1185724	191	56487	46	94.89	3	32	0	d__Bacteria;p__Actinobacteriota;c__Actinomycetia;o__Nanopelagicales;f__Nanopelagicaceae;g__Planktophila;s__Planktophila sp003569265	N/A
LB2301E_00362	47.25	0.29	0	45.8	30-50	841903	169	14660	47.3	94.82	2	21	0	d__Bacteria;p__Actinobacteriota;c__Actinomycetia;o__Nanopelagicales;f__Nanopelagicaceae;g__Planktophila;s__	Genome not assigned to closest species as it falls outside its pre-defined ANI radius
LB2301E_00364	85.71	0.18	0	84.81	>50	1299290	40	200474	45.7	95.11	3	36	0	d__Bacteria;p__Actinobacteriota;c__Actinomycetia;o__Nanopelagicales;f__Nanopelagicaceae;g__Planktophila;s__Planktophila sp003569265	N/A
LB2301E_00366	90.36	0	0	90.36	>50	940148	54	202744	29	95.78	3	31	0	d__Bacteria;p__Proteobacteria;c__Alphaproteobacteria;o__Pelagibacterales;f__Pelagibacteraceae;g__Fonsibacter;s__Fonsibacter ubiquis	N/A
LB2301E_00367	44.17	0	0	44.17	30-50	1661074	298	24597	59.3	90.21	3	20	0	d__Bacteria;p__Chloroflexota;c__Anaerolineae;o__Anaerolineales;f__UBA11657;g__BD1;s__BD1 sp003569365	N/A
LB2301E_00370	8.33	0	0	8.33		631709	164	7237	41.1	91.05	0	8	Not determined	Unclassified Bacteria	Insufficient number of amino acids in MSA (9.0%)
LB2301E_00371	80.72	1.2	0	74.72	>50	886887	90	98223	29.3	95.73	2	23	0	d__Bacteria;p__Proteobacteria;c__Alphaproteobacteria;o__Pelagibacterales;f__Pelagibacteraceae;g__Fonsibacter;s__	Genome not assigned to closest species as it falls outside its pre-defined ANI radius
LB2301E_00372	56.61	1.32	33.33	50.01	>50	941547	184	42509	41.3	94.36	3	28	0	d__Bacteria;p__Actinobacteriota;c__Actinomycetia;o__Nanopelagicales;f__Nanopelagicaceae;g__Nanopelagicus;s__	Genome not assigned to closest species as it falls outside its pre-defined ANI radius
LB2301E_00374	76	0.45	0	73.75	>50	2276314	186	60278	37.9	93.63	2	31	0	d__Bacteria;p__Bacteroidota;c__Bacteroidia;o__Cytophagales;f__Spirosomaceae;g__Aquirufa;s__	Genome not assigned to closest species as it falls outside its pre-defined ANI radius
LB2301E_00375	78.45	23.51	0	-39.1		1796173	236	74713	53.3	93	2	35	Not determined	d__Bacteria;p__Actinobacteriota;c__Actinomycetia;o__Nanopelagicales;f__Nanopelagicaceae;g__Planktophila;s__	Genome has more than 30.8% of markers with multiple hits
LB2301E_00376	38.9	0	0	38.9	30-50	1033744	171	16380	42.4	89.5	2	18	0	d__Bacteria;p__Proteobacteria;c__Gammaproteobacteria;o__Burkholderiales;f__Burkholderiaceae;g__Polynucleobacter;s__	N/A
LB2301E_00379	0	0	0	0		195175	117	1632	56.8	90.33	0	0	Not determined	Unclassified Bacteria	Insufficient number of amino acids in MSA (1.7%)
LB2301E_00380	43.03	0.91	0	38.48	30-50	1833541	331	18849	59.8	90.5	3	32	0	d__Bacteria;p__Chloroflexota;c__Anaerolineae;o__Anaerolineales;f__UBA11657;g__BD1;s__BD1 sp003569365	N/A
LB2301E_00381	18.42	0	0	18.42		556422	149	7009	45	80.43	0	10	Not determined	d__Bacteria;p__Proteobacteria;c__Alphaproteobacteria;o__Rhizobiales;f__Beijerinckiaceae;g__Methylocystis;s__Methylocystis sp014190435	N/A
LB2301E_00382	68.36	0	0	68.36	>50	705581	143	22459	29.8	95.46	0	14	0	d__Bacteria;p__Proteobacteria;c__Alphaproteobacteria;o__Pelagibacterales;f__Pelagibacteraceae;g__Fonsibacter;s__	Genome not assigned to closest species as it falls outside its pre-defined ANI radius
LB2301E_00383	26.66	0	0	26.66		772668	224	5428	59	90.1	0	19	Not determined	d__Bacteria;p__Chloroflexota;c__Anaerolineae;o__Anaerolineales;f__UBA11657;g__BD1;s__BD1 sp003569365	N/A
LB2301E_00384	0	0	0	0		1116	1	1116	47.7	80.91	0	0	Not determined	Unclassified	No bacterial or archaeal marker
LB2301E_00386	50.71	0.18	0	49.81	30-50	1668594	199	56990	60.2	90.59	3	23	0	d__Bacteria;p__Chloroflexota;c__Anaerolineae;o__Anaerolineales;f__UBA11657;g__BD1;s__BD1 sp003569365	N/A
LB2301E_00387	76.68	0	0	76.68	>50	1181424	45	155745	45.5	94.89	3	36	0	d__Bacteria;p__Actinobacteriota;c__Actinomycetia;o__Nanopelagicales;f__Nanopelagicaceae;g__Planktophila;s__Planktophila sp003569265	N/A
LB2301E_00389	24.09	0.28	0	22.69		704681	260	3139	48.2	94.08	0	13	Not determined	d__Bacteria;p__Actinobacteriota;c__Actinomycetia;o__Nanopelagicales;f__Nanopelagicaceae;g__Planktophila;s__	Genome not assigned to closest species as it falls outside its pre-defined ANI radius
LB2301E_00390	42.24	17.26	4.65	-44.06		1496019	365	8259	48.3	94.66	0	23	Not determined	d__Bacteria;p__Actinobacteriota;c__Actinomycetia;o__Nanopelagicales;f__Nanopelagicaceae;g__Planktophila;s__	Genome has more than 22.5% of markers with multiple hits;Genome not assigned to closest species as it falls outside its pre-defined ANI radius
LB2301E_00391	73.09	0	0	73.09	>50	985961	39	109123	40.3	94.77	3	32	0	d__Bacteria;p__Actinobacteriota;c__Actinomycetia;o__Nanopelagicales;f__Nanopelagicaceae;g__Nanopelagicus;s__	Genome not assigned to closest species as it falls outside its pre-defined ANI radius
LB2301E_00392	57.78	0	0	57.78	>50	1920393	212	82726	59.7	90.88	0	34	0	d__Bacteria;p__Chloroflexota;c__Anaerolineae;o__Anaerolineales;f__UBA11657;g__BD1;s__BD1 sp003569365	N/A
LB2301E_00393	81.64	5	0	56.64	>50	2937066	345	58648	60.4	90.72	3	40	0	d__Bacteria;p__Chloroflexota;c__Anaerolineae;o__Anaerolineales;f__UBA11657;g__BD1;s__BD1 sp003569365	N/A
LB2301E_00394	69.4	0	0	69.4	>50	1195044	106	38351	49.9	89.24	3	26	0	d__Bacteria;p__Proteobacteria;c__Gammaproteobacteria;o__Burkholderiales;f__Nitrosomonadaceae;g__VFJL01;s__VFJL01 sp013450215	N/A
LB2301E_00395	85.19	0	0	85.19	>50	1328060	37	141830	45.5	95.15	3	38	0	d__Bacteria;p__Actinobacteriota;c__Actinomycetia;o__Nanopelagicales;f__Nanopelagicaceae;g__Planktophila;s__Planktophila sp003569265	N/A
LB2301E_00396	50	0	0	50	30-50	1360888	188	37326	64.9	93.33	0	20	0	d__Bacteria;p__Proteobacteria;c__Gammaproteobacteria;o__Steroidobacterales;f__Steroidobacteraceae;g__UBA964;s__	Genome not assigned to closest species as it falls outside its pre-defined ANI radius
LB2301E_00397	52.59	7.76	0	13.79		1762503	475	6231	44.3	92.77	5	24	Not determined	d__Bacteria;p__Actinobacteriota;c__Actinomycetia;o__Nanopelagicales;f__Nanopelagicaceae;g__Planktophila;s__	N/A
LB2301E_00398	58.78	12.93	0	-5.87		2203493	493	9920	44.4	92.86	4	39	Not determined	d__Bacteria;p__Actinobacteriota;c__Actinomycetia;o__Nanopelagicales;f__Nanopelagicaceae;g__Planktophila;s__	Genome has more than 10.0% of markers with multiple hits
LB2301E_00399	58.65	18.87	7.27	-35.7		1293578	318	7909	44.9	94.71	3	39	Not determined	d__Bacteria;p__Actinobacteriota;c__Actinomycetia;o__Nanopelagicales;f__Nanopelagicaceae;g__MAG-120802;s__MAG-120802 sp003569145	Genome has more than 20.0% of markers with multiple hits
LB2301E_00400	65.69	20.59	5.88	-37.26		1339716	314	14251	44.9	94.77	2	40	Not determined	d__Bacteria;p__Actinobacteriota;c__Actinomycetia;o__Nanopelagicales;f__Nanopelagicaceae;g__MAG-120802;s__MAG-120802 sp003569145	Genome has more than 16.7% of markers with multiple hits
LB2301E_00401	38.37	4.06	0	18.07		1407933	414	6588	57.4	90.25	0	12	Not determined	d__Bacteria;p__Proteobacteria;c__Gammaproteobacteria;o__Burkholderiales;f__Burkholderiaceae;g__Rhodoferax;s__	Genome not assigned to closest species as it falls outside its pre-defined ANI radius
LB2301E_00402	38.89	0.91	0	34.34	30-50	1432664	231	44667	58.9	89.77	3	28	0	d__Bacteria;p__Chloroflexota;c__Anaerolineae;o__Anaerolineales;f__UBA11657;g__BD1;s__BD1 sp003569365	N/A
LB2301E_00403	26.97	0	0	26.97		1197572	163	73006	59.6	90.13	3	28	Not determined	d__Bacteria;p__Chloroflexota;c__Anaerolineae;o__Anaerolineales;f__UBA11657;g__BD1;s__BD1 sp003569365	N/A
LB2301E_00404	29.31	0	0	29.31		1416323	331	11558	59.4	89.67	4	25	Not determined	d__Bacteria;p__Chloroflexota;c__Anaerolineae;o__Anaerolineales;f__UBA11657;g__BD1;s__BD1 sp003569365	N/A
LB2301E_00405	65.21	0.7	33.33	61.71	>50	1065572	110	87349	47.2	94.72	3	27	0	d__Bacteria;p__Actinobacteriota;c__Actinomycetia;o__Nanopelagicales;f__Nanopelagicaceae;g__Planktophila;s__	Genome not assigned to closest species as it falls outside its pre-defined ANI radius
LB2301E_00406	8.33	0	0	8.33		1304383	210	53858	57.3	89.51	3	11	Not determined	d__Bacteria;p__Chloroflexota;c__Anaerolineae;o__Anaerolineales;f__UBA11657;g__BD1;s__	N/A
LB2301E_00407	34.05	0.88	0	29.65		625583	146	11772	46.7	93.49	3	10	Not determined	d__Bacteria;p__Actinobacteriota;c__Actinomycetia;o__Nanopelagicales;f__Nanopelagicaceae;g__Planktophila;s__	Genome not assigned to closest species as it falls outside its pre-defined ANI radius
LB2301E_00409	49.31	0	0	49.31	30-50	2220433	304	38135	57.1	90.79	3	24	0	d__Bacteria;p__Verrucomicrobiota;c__Verrucomicrobiae;o__Chthoniobacterales;f__Chthoniobacteraceae;g__;s__	N/A
LB2301E_00410	58.62	0	0	58.62	>50	1493852	86	92594	48.5	95.47	3	41	0	d__Bacteria;p__Actinobacteriota;c__Acidimicrobiia;o__Acidimicrobiales;f__Ilumatobacteraceae;g__BACL27;s__BACL27 sp014190295	N/A
LB2301E_00411	97.59	0	0	97.59	>50	1095225	33	635098	29.1	95.72	2	32	0	d__Bacteria;p__Proteobacteria;c__Alphaproteobacteria;o__Pelagibacterales;f__Pelagibacteraceae;g__Fonsibacter;s__Fonsibacter ubiquis	N/A
LB2301E_00412	58.61	9.66	0	10.31		1999573	336	42826	49.7	94.05	3	24	Not determined	d__Bacteria;p__Actinobacteriota;c__Actinomycetia;o__Nanopelagicales;f__UBA5976;g__UBA5976;s__	Genome has more than 10.8% of markers with multiple hits
LB2301E_00413	64.26	0	0	64.26	>50	1255627	67	89750	46.4	94.72	3	32	0	d__Bacteria;p__Actinobacteriota;c__Actinomycetia;o__Nanopelagicales;f__Nanopelagicaceae;g__Planktophila;s__Planktophila sp003569265	N/A
LB2301E_00415	52	0.88	0	47.6	30-50	800899	111	54422	36.9	94.15	3	18	0	d__Bacteria;p__Proteobacteria;c__Gammaproteobacteria;o__Burkholderiales;f__Methylophilaceae;g__Methylopumilus;s__Methylopumilus sp014190615	N/A
LB2301E_00416	47.62	0.91	0	43.07	30-50	1583187	298	21939	59.8	91.2	1	17	0	d__Bacteria;p__Chloroflexota;c__Anaerolineae;o__Anaerolineales;f__UBA11657;g__BD1;s__BD1 sp003569365	N/A
LB2301E_00417	93.25	0.43	0	91.1	>50	1686594	117	113469	51.4	95.67	2	45	0	d__Bacteria;p__Actinobacteriota;c__Acidimicrobiia;o__Acidimicrobiales;f__Ilumatobacteraceae;g__UBA3006;s__	Genome not assigned to closest species as it falls outside its pre-defined ANI radius
LB2301E_00418	59.51	0	0	59.51	>50	1848797	161	80235	59.7	90.94	3	24	0	d__Bacteria;p__Chloroflexota;c__Anaerolineae;o__Anaerolineales;f__UBA11657;g__BD1;s__BD1 sp003569365	N/A
LB2301E_00419	24.14	0	0	24.14		1185870	218	20912	58.9	89.26	3	15	Not determined	d__Bacteria;p__Chloroflexota;c__Anaerolineae;o__Anaerolineales;f__UBA11657;g__BD1;s__BD1 sp003569365	N/A
LB2301E_00420	30.16	0.22	0	29.06		1504248	353	10167	65.3	89.27	0	21	Not determined	d__Bacteria;p__Proteobacteria;c__Alphaproteobacteria;o__SMXS01;f__SMXS01;g__RI-34;s__	Genome not assigned to closest species as it falls outside its pre-defined ANI radius
LB2301E_00422	39.81	1.72	0	31.21	30-50	2292656	226	100073	59.8	90.52	0	26	0	d__Bacteria;p__Chloroflexota;c__Anaerolineae;o__Anaerolineales;f__UBA11657;g__BD1;s__BD1 sp003569365	N/A
LB2301E_00426	51	0.52	50	48.4	30-50	1290461	163	37794	48.9	94.91	3	23	0	d__Bacteria;p__Actinobacteriota;c__Acidimicrobiia;o__Acidimicrobiales;f__Ilumatobacteraceae;g__BACL27;s__BACL27 sp003569125	N/A
LB2301E_00428	56.03	0	0	56.03	>50	1065429	140	67606	51.2	95.72	1	29	0	d__Bacteria;p__Actinobacteriota;c__Acidimicrobiia;o__Acidimicrobiales;f__Ilumatobacteraceae;g__UBA3006;s__	Genome not assigned to closest species as it falls outside its pre-defined ANI radius
LB2301E_00429	72.51	1.28	0	66.11	>50	1573222	109	124577	51.4	95.49	2	37	0	d__Bacteria;p__Actinobacteriota;c__Acidimicrobiia;o__Acidimicrobiales;f__Ilumatobacteraceae;g__UBA3006;s__	Genome not assigned to closest species as it falls outside its pre-defined ANI radius
LB2301E_00430	64.22	0.59	0	61.27	>50	1206406	54	604237	45.4	94.38	3	36	0	d__Bacteria;p__Actinobacteriota;c__Actinomycetia;o__Nanopelagicales;f__Nanopelagicaceae;g__Planktophila;s__	Genome not assigned to closest species as it falls outside its pre-defined ANI radius
LB2301E_00431	55.76	0.91	0	51.21	>50	2114927	171	98036	59.6	90.1	3	39	0	d__Bacteria;p__Chloroflexota;c__Anaerolineae;o__Anaerolineales;f__UBA11657;g__BD1;s__BD1 sp003569365	N/A
LB2301E_00432	86.22	10.49	0	33.77	30-50	1968732	220	95688	47.8	93.56	3	46	0	d__Bacteria;p__Actinobacteriota;c__Actinomycetia;o__Nanopelagicales;f__Nanopelagicaceae;g__UBA7398;s__UBA7398 sp014190155	Genome has more than 10.0% of markers with multiple hits
LB2301E_00433	41.97	0	0	41.97	30-50	1347575	126	72997	58.9	89.64	3	29	0	d__Bacteria;p__Chloroflexota;c__Anaerolineae;o__Anaerolineales;f__UBA11657;g__BD1;s__BD1 sp003569365	N/A
LB2301E_00434	76.07	1.28	0	69.67	>50	1710421	102	152511	49.9	95.41	2	44	0	d__Bacteria;p__Actinobacteriota;c__Acidimicrobiia;o__Acidimicrobiales;f__Ilumatobacteraceae;g__BACL27;s__BACL27 sp014190055	N/A
LB2301E_00437	43.1	8.62	0	0		1239513	166	38876	42.7	92.35	0	26	Not determined	d__Bacteria;p__Actinobacteriota;c__Actinomycetia;o__Nanopelagicales;f__Nanopelagicaceae;g__Nanopelagicus;s__	N/A
LB2301E_00438	33.06	0.58	0	30.16	30-50	1267387	214	28707	44.1	91.57	0	9	1	d__Bacteria;p__Planctomycetota;c__Planctomycetia;o__Gemmatales;f__Gemmataceae;g__UBA969;s__	Genome not assigned to closest species as it falls outside its pre-defined ANI radius
LB2301E_00440	60.29	3.14	0	44.59	30-50	1110646	54	129946	42.6	94.27	0	33	0	d__Bacteria;p__Actinobacteriota;c__Actinomycetia;o__Nanopelagicales;f__Nanopelagicaceae;g__Nanopelagicus;s__	Genome not assigned to closest species as it falls outside its pre-defined ANI radius
LB2301E_00441	83.64	1.01	0	78.59	>50	3126000	489	14616	59.5	90.35	3	41	1	d__Bacteria;p__Chloroflexota;c__Anaerolineae;o__Anaerolineales;f__UBA11657;g__BD1;s__BD1 sp003569365	N/A
LB2301E_00442	47.17	0	0	47.17	30-50	642207	16	185405	29.6	94.61	2	15	0	d__Bacteria;p__Proteobacteria;c__Alphaproteobacteria;o__Pelagibacterales;f__Pelagibacteraceae;g__Fonsibacter;s__	Genome not assigned to closest species as it falls outside its pre-defined ANI radius
LB2301E_00443	62.42	0	0	62.42	>50	1905479	269	29892	59.9	90.74	3	22	0	d__Bacteria;p__Chloroflexota;c__Anaerolineae;o__Anaerolineales;f__UBA11657;g__BD1;s__BD1 sp003569365	N/A
LB2301E_00445	24.14	0	0	24.14		1208044	230	16626	59.9	90.61	0	18	Not determined	d__Bacteria;p__Chloroflexota;c__Anaerolineae;o__Anaerolineales;f__UBA11657;g__BD1;s__BD1 sp003569365	N/A
LB2301E_00446	62.26	6.2	0	31.26	30-50	2273823	257	70303	50.3	93.59	2	39	0	d__Bacteria;p__Proteobacteria;c__Gammaproteobacteria;o__Burkholderiales;f__Burkholderiaceae;g__Limnohabitans_A;s__	Genome not assigned to closest species as it falls outside its pre-defined ANI radius
LB2301E_00447	82.31	0	0	82.31	>50	1152134	28	609006	40.2	94.57	3	37	0	d__Bacteria;p__Actinobacteriota;c__Actinomycetia;o__Nanopelagicales;f__Nanopelagicaceae;g__Nanopelagicus;s__	Genome not assigned to closest species as it falls outside its pre-defined ANI radius
LB2301E_00448	45.25	0	0	45.25	30-50	1618830	268	25989	59.6	90.45	3	20	0	d__Bacteria;p__Chloroflexota;c__Anaerolineae;o__Anaerolineales;f__UBA11657;g__BD1;s__BD1 sp003569365	N/A
LB2301E_00449	40.61	0	0	40.61	30-50	1266968	137	78904	60.4	90.74	3	20	0	d__Bacteria;p__Chloroflexota;c__Anaerolineae;o__Anaerolineales;f__UBA11657;g__BD1;s__BD1 sp003569365	N/A
LB2301E_00450	60	0.91	0	55.45	>50	2221312	269	29662	59.4	89.67	3	34	0	d__Bacteria;p__Chloroflexota;c__Anaerolineae;o__Anaerolineales;f__UBA11657;g__BD1;s__BD1 sp003569365	N/A
LB2301E_00451	39.88	0	0	39.88	30-50	1270846	145	69751	60	91.13	3	35	0	d__Bacteria;p__Chloroflexota;c__Anaerolineae;o__Anaerolineales;f__UBA11657;g__BD1;s__BD1 sp003569365	N/A
LB2301E_00453	28.37	0	0	28.37		1495089	246	22836	59.4	90.24	3	20	Not determined	d__Bacteria;p__Chloroflexota;c__Anaerolineae;o__Anaerolineales;f__UBA11657;g__BD1;s__BD1 sp003569365	N/A
LB2301E_00454	78.1	0.43	0	75.95	>50	1291762	177	72550	49.9	95.37	1	35	0	d__Bacteria;p__Actinobacteriota;c__Acidimicrobiia;o__Acidimicrobiales;f__Ilumatobacteraceae;g__BACL27;s__BACL27 sp014190055	N/A
LB2301E_00456	60.61	19.7	0	-37.89		2196284	214	86421	57.6	90.75	3	28	Not determined	d__Bacteria;p__Chloroflexota;c__Anaerolineae;o__Anaerolineales;f__UBA11657;g__BD1;s__	Genome has more than 19.2% of markers with multiple hits
LB2301E_00458	61.21	0	0	61.21	>50	1074259	79	71189	45.3	94.7	3	24	0	d__Bacteria;p__Actinobacteriota;c__Actinomycetia;o__Nanopelagicales;f__Nanopelagicaceae;g__Planktophila;s__Planktophila sp003569265	N/A
LB2301E_00461	3.51	0.5	0	1.01		487477	57	18800	27.6	88.06	0	9	Not determined	Unclassified Bacteria	Insufficient number of amino acids in MSA (1.6%)
LB2301E_00462	53.39	0	0	53.39	>50	1448958	229	20086	46	83.26	0	25	0	d__Bacteria;p__Proteobacteria;c__Alphaproteobacteria;o__Rhizobiales;f__Beijerinckiaceae;g__Methylocystis;s__	Genome not assigned to closest species as it falls outside its pre-defined ANI radius
LB2301E_00463	51.41	0	0	51.41	>50	1535012	150	69637	59.9	91.1	0	24	0	d__Bacteria;p__Chloroflexota;c__Anaerolineae;o__Anaerolineales;f__UBA11657;g__BD1;s__BD1 sp003569365	N/A
LB2301E_00464	79.71	0	0	79.71	>50	1249181	30	370333	44.1	94.81	3	38	0	d__Bacteria;p__Actinobacteriota;c__Actinomycetia;o__Nanopelagicales;f__Nanopelagicaceae;g__MAG-120802;s__MAG-120802 sp003569145	N/A
LB2301E_00465	64.24	0.91	0	59.69	>50	2025391	134	140480	59.8	90.77	3	26	0	d__Bacteria;p__Chloroflexota;c__Anaerolineae;o__Anaerolineales;f__UBA11657;g__BD1;s__BD1 sp003569365	N/A
LB2301E_00466	57.96	3.42	0	40.86	30-50	1158869	133	67400	51.3	95.56	3	31	0	d__Bacteria;p__Actinobacteriota;c__Acidimicrobiia;o__Acidimicrobiales;f__Ilumatobacteraceae;g__UBA3006;s__UBA3006 sp014190095	N/A
LB2301E_00467	37.89	0	0	37.89	30-50	1052271	152	20537	51	95.33	0	29	0	d__Bacteria;p__Actinobacteriota;c__Acidimicrobiia;o__Acidimicrobiales;f__Ilumatobacteraceae;g__UBA2093;s__UBA2093 sp014190235	N/A
LB2301E_00468	75.91	0	0	75.91	>50	2648285	212	78295	59.8	91.06	3	39	0	d__Bacteria;p__Chloroflexota;c__Anaerolineae;o__Anaerolineales;f__UBA11657;g__BD1;s__BD1 sp003569365	N/A
LB2301E_00471	42.12	1.37	0	35.27	30-50	1635578	296	19911	64.6	86.17	0	21	0	d__Bacteria;p__Verrucomicrobiota;c__Verrucomicrobiae;o__Opitutales;f__Opitutaceae;g__ER46;s__ER46 sp903848965	N/A
LB2301E_00472	52.88	0	0	52.88	>50	3077445	505	19243	60.5	86.89	3	30	1	d__Bacteria;p__Proteobacteria;c__Alphaproteobacteria;o__Rhizobiales;f__Hyphomicrobiaceae;g__;s__	N/A
LB2301E_00473	58.48	0	0	58.48	>50	2111823	216	49022	60	90.39	3	34	1	d__Bacteria;p__Chloroflexota;c__Anaerolineae;o__Anaerolineales;f__UBA11657;g__BD1;s__BD1 sp003569365	N/A
LB2301E_00474	70.81	0.91	0	66.26	>50	2038858	225	38173	59.8	90.42	0	29	0	d__Bacteria;p__Chloroflexota;c__Anaerolineae;o__Anaerolineales;f__UBA11657;g__BD1;s__BD1 sp003569365	N/A
LB2301E_00475	64.17	0	0	64.17	>50	1381799	135	86260	35.9	92.93	3	19	0	d__Bacteria;p__Bacteroidota;c__Bacteroidia;o__Chitinophagales;f__Chitinophagaceae;g__Sediminibacterium;s__Sediminibacterium sp903862505	N/A
LB2301E_00476	86.85	34.05	0	-83.4		2930553	429	34369	51.7	93.68	3	44	Not determined	d__Bacteria;p__Actinobacteriota;c__Acidimicrobiia;o__Acidimicrobiales;f__Ilumatobacteraceae;g__UBA2093;s__UBA2093 sp009705865	Genome has more than 25.8% of markers with multiple hits
LB2301E_00477	75.4	0	0	75.4	>50	1606646	119	112192	35.3	94.73	3	23	0	d__Bacteria;p__Bacteroidota;c__Bacteroidia;o__Sphingobacteriales;f__CAIKLP01;g__CAIKLP01;s__CAIKLP01 sp903828245	N/A
LB2301E_00478	61.79	0	0	61.79	>50	2446046	249	43107	59.8	90.24	3	28	1	d__Bacteria;p__Chloroflexota;c__Anaerolineae;o__Anaerolineales;f__UBA11657;g__BD1;s__BD1 sp003569365	N/A
LB2301E_00479	44.37	0	0	44.37	30-50	2059772	414	9903	44.3	91.18	2	13	2	d__Bacteria;p__Planctomycetota;c__Planctomycetia;o__Gemmatales;f__Gemmataceae;g__UBA969;s__	Genome not assigned to closest species as it falls outside its pre-defined ANI radius
LB2301E_00480	33.32	0	0	33.32	30-50	1356860	205	25489	58.8	89.69	1	20	0	d__Bacteria;p__Chloroflexota;c__Anaerolineae;o__Anaerolineales;f__UBA11657;g__BD1;s__BD1 sp003569365	N/A
LB2301E_00482	59.83	0	0	59.83	>50	1190791	182	33722	51.7	95.58	1	26	0	d__Bacteria;p__Actinobacteriota;c__Acidimicrobiia;o__Acidimicrobiales;f__Ilumatobacteraceae;g__UBA3006;s__	Genome not assigned to closest species as it falls outside its pre-defined ANI radius
LB2301E_00483	56.13	0.85	0	51.88	>50	1452006	167	58710	51.9	95.54	3	25	0	d__Bacteria;p__Actinobacteriota;c__Acidimicrobiia;o__Acidimicrobiales;f__Ilumatobacteraceae;g__F1-20-MAGs119;s__F1-20-MAGs119 sp009711295	N/A
LB2301E_00484	45.45	0	0	45.45	30-50	1238035	177	54309	59.5	91.01	1	11	0	d__Bacteria;p__Chloroflexota;c__Anaerolineae;o__Anaerolineales;f__UBA11657;g__BD1;s__BD1 sp003569365	N/A
LB2301E_00487	29.31	0	0	29.31		1216239	183	41660	60	90.94	0	15	Not determined	d__Bacteria;p__Chloroflexota;c__Anaerolineae;o__Anaerolineales;f__UBA11657;g__BD1;s__BD1 sp003569365	N/A
LB2301E_00488	79.49	1.28	0	73.09	>50	1847180	100	110095	52.1	95.81	0	40	0	d__Bacteria;p__Actinobacteriota;c__Acidimicrobiia;o__Acidimicrobiales;f__Ilumatobacteraceae;g__F1-20-MAGs119;s__F1-20-MAGs119 sp009711295	N/A
LB2301E_00489	46.16	0.63	50	43.01	30-50	1883883	288	16646	45.1	81.42	0	28	0	d__Bacteria;p__Proteobacteria;c__Alphaproteobacteria;o__Rhizobiales;f__Beijerinckiaceae;g__Methylocystis;s__Methylocystis sp014190435	N/A
LB2301E_00490	52.89	0.91	0	48.34	30-50	1985563	266	43094	59.5	91.01	0	24	0	d__Bacteria;p__Chloroflexota;c__Anaerolineae;o__Anaerolineales;f__UBA11657;g__BD1;s__BD1 sp003569365	N/A
LB2301E_00491	51.72	0	0	51.72	>50	1004255	188	44032	45.7	94.32	3	31	0	d__Bacteria;p__Actinobacteriota;c__Actinomycetia;o__Nanopelagicales;f__Nanopelagicaceae;g__Nanopelagicus;s__Nanopelagicus sp003569185	N/A
LB2301E_00492	31.73	0	0	31.73	30-50	1425503	383	6177	61	92.11	3	11	0	d__Bacteria;p__Proteobacteria;c__Gammaproteobacteria;o__Burkholderiales;f__Burkholderiaceae;g__Rhodoferax;s__Rhodoferax sp014190675	N/A
LB2301E_00493	45	5.17	0	19.15		1812594	324	18450	60	91.26	0	15	Not determined	d__Bacteria;p__Chloroflexota;c__Anaerolineae;o__Anaerolineales;f__UBA11657;g__BD1;s__BD1 sp003569365	N/A
LB2301E_00494	22.81	0	0	22.81		1008942	137	19661	45.1	82.71	0	9	Not determined	d__Bacteria;p__Proteobacteria;c__Alphaproteobacteria;o__Rhizobiales;f__Beijerinckiaceae;g__Methylocystis;s__Methylocystis sp014190435	N/A
LB2301E_00496	51.72	0	0	51.72	>50	1100622	217	12970	45.5	92.48	0	17	1	d__Bacteria;p__Margulisbacteria;c__Marinamargulisbacteria;o__;f__;g__;s__	N/A
LB2301E_00497	21.7	0.87	0	17.35		1635754	339	11667	60.3	90.36	0	18	Not determined	d__Bacteria;p__Acidobacteriota;c__Acidobacteriae;o__Bryobacterales;f__Bryobacteraceae;g__Ga0077553;s__	N/A
LB2301E_00501	4.17	0	0	4.17		454455	48	74474	48	94.88	0	15	Not determined	d__Bacteria;p__Actinobacteriota;c__Actinomycetia;o__Nanopelagicales;f__Nanopelagicaceae;g__MAG-120802;s__MAG-120802 sp003569145	N/A
LB2301E_00503	68.48	1.98	0	58.58	>50	2126990	477	11363	61.4	89.46	3	30	0	d__Bacteria;p__Chloroflexota;c__UBA2235;o__UBA12225;f__UBA12225;g__UBA12225;s__UBA12225 sp002347925	N/A
LB2301E_00505	38.05	0.32	0	36.45	30-50	1381872	213	21054	46.2	82.84	3	19	1	d__Bacteria;p__Proteobacteria;c__Alphaproteobacteria;o__Rhizobiales;f__Beijerinckiaceae;g__Methylocystis;s__Methylocystis sp014190435	N/A
LB2301E_00506	25.05	0	0	25.05		419988	8	284214	40.8	93.94	3	17	Not determined	d__Bacteria;p__Actinobacteriota;c__Actinomycetia;o__Nanopelagicales;f__Nanopelagicaceae;g__Nanopelagicus;s__	Genome not assigned to closest species as it falls outside its pre-defined ANI radius
LB2301E_00507	84.65	0.05	0	84.4	>50	1560432	109	134971	35.9	93.62	3	28	0	d__Bacteria;p__Bacteroidota;c__Bacteroidia;o__Chitinophagales;f__Chitinophagaceae;g__Sediminibacterium;s__Sediminibacterium sp009924165	N/A
LB2301E_00508	65.06	0	0	65.06	>50	726295	41	69564	29.3	96.14	0	19	0	d__Bacteria;p__Proteobacteria;c__Alphaproteobacteria;o__Pelagibacterales;f__Pelagibacteraceae;g__Fonsibacter;s__	Genome not assigned to closest species as it falls outside its pre-defined ANI radius
LB2301E_00509	34.48	1.72	0	25.88		1405179	244	13367	46.2	84.4	3	26	Not determined	d__Bacteria;p__Proteobacteria;c__Alphaproteobacteria;o__Rhizobiales;f__Beijerinckiaceae;g__Methylocystis;s__	Genome not assigned to closest species as it falls outside its pre-defined ANI radius
LB2301E_00510	46.76	0.1	0	46.26	30-50	1358268	247	16421	59.4	90.54	3	24	0	d__Bacteria;p__Chloroflexota;c__Anaerolineae;o__Anaerolineales;f__UBA11657;g__BD1;s__BD1 sp003569365	N/A
LB2301E_00511	22.4	0	0	22.4		607671	199	4761	58.6	90.37	0	14	Not determined	d__Bacteria;p__Chloroflexota;c__Anaerolineae;o__Anaerolineales;f__UBA11657;g__BD1;s__BD1 sp003569365	Genome domain questionable ( 15.0% Bacterial, 7.5% Archaeal)
LB2301E_00512	68.28	1.19	0	62.33	>50	1040950	134	40601	49.6	88.99	3	29	0	d__Bacteria;p__Proteobacteria;c__Gammaproteobacteria;o__Burkholderiales;f__Nitrosomonadaceae;g__VFJL01;s__VFJL01 sp013450215	N/A
LB2301E_00513	50.78	0	0	50.78	>50	1933369	190	53548	60.4	90.46	3	35	0	d__Bacteria;p__Chloroflexota;c__Anaerolineae;o__Anaerolineales;f__UBA11657;g__BD1;s__BD1 sp003569365	N/A
LB2301E_00514	70.26	0.43	0	68.11	>50	1479590	127	80422	51.4	95.57	3	35	0	d__Bacteria;p__Actinobacteriota;c__Acidimicrobiia;o__Acidimicrobiales;f__Ilumatobacteraceae;g__UBA3006;s__	Genome not assigned to closest species as it falls outside its pre-defined ANI radius
LB2301E_00515	48.72	0.43	0	46.57	30-50	1213138	112	60543	48.3	95.65	0	26	0	d__Bacteria;p__Actinobacteriota;c__Acidimicrobiia;o__Acidimicrobiales;f__Ilumatobacteraceae;g__BACL27;s__BACL27 sp014190295	N/A
LB2301E_00516	65.35	0	0	65.35	>50	890813	30	110938	31.7	90.91	2	45	0	d__Bacteria;p__Patescibacteria;c__Microgenomatia;o__Levybacterales;f__UBA12049;g__SIBS01;s__SIBS01 sp009695045	N/A
LB2301E_00518	53.03	0	0	53.03	>50	1858804	339	34976	59.3	90.87	3	30	0	d__Bacteria;p__Chloroflexota;c__Anaerolineae;o__Anaerolineales;f__UBA11657;g__BD1;s__BD1 sp003569365	N/A
LB2301E_00519	68.37	0	0	68.37	>50	1099546	99	75876	43.7	94.97	3	28	0	d__Bacteria;p__Actinobacteriota;c__Actinomycetia;o__Nanopelagicales;f__Nanopelagicaceae;g__UBA7398;s__UBA7398 sp014190155	N/A
LB2301E_00520	46.72	0.43	0	44.57	30-50	1275542	186	39530	47.8	94.82	3	27	0	d__Bacteria;p__Actinobacteriota;c__Acidimicrobiia;o__Acidimicrobiales;f__Ilumatobacteraceae;g__BACL27;s__	Genome not assigned to closest species as it falls outside its pre-defined ANI radius
LB2301E_00521	35.57	0.5	0	33.07	30-50	2006614	386	16935	63.9	93.06	3	19	1	d__Bacteria;p__Proteobacteria;c__Gammaproteobacteria;o__Burkholderiales;f__SG8-39;g__SZAS-79;s__	N/A
LB2301E_00523	85.98	0	0	85.98	>50	1349539	45	185789	45.6	95.18	3	36	0	d__Bacteria;p__Actinobacteriota;c__Actinomycetia;o__Nanopelagicales;f__Nanopelagicaceae;g__Planktophila;s__Planktophila sp003569265	N/A
LB2301E_00524	54.55	0	0	54.55	>50	2073975	168	72278	59.3	89.07	3	35	0	d__Bacteria;p__Chloroflexota;c__Anaerolineae;o__Anaerolineales;f__UBA11657;g__BD1;s__BD1 sp003569365	N/A
LB2301E_00526	39.55	1.56	0	31.75	30-50	1734617	316	18652	60.4	91.56	1	13	0	d__Bacteria;p__Proteobacteria;c__Gammaproteobacteria;o__Burkholderiales;f__Burkholderiaceae;g__Rhodoferax;s__Rhodoferax sp014190675	N/A
LB2301E_00527	89.09	42.31	0	-122.46		3303920	345	70430	55	92.67	5	55	Not determined	d__Bacteria;p__Chloroflexota;c__Anaerolineae;o__Anaerolineales;f__UBA11657;g__BD1;s__	Genome has more than 37.5% of markers with multiple hits
LB2301E_00528	85.47	3.42	0	68.37	>50	1739435	106	129745	51.8	95.6	3	36	0	d__Bacteria;p__Actinobacteriota;c__Acidimicrobiia;o__Acidimicrobiales;f__Ilumatobacteraceae;g__UBA3006;s__	Genome not assigned to closest species as it falls outside its pre-defined ANI radius
LB2301E_00529	4.17	0	0	4.17		112108	4	78086	41.5	86.15	0	5	Not determined	Unclassified Bacteria	Insufficient number of amino acids in MSA (4.2%)
LB2301E_00530	78.18	1.14	100	72.48	>50	2229957	239	48620	53.3	92.7	2	34	0	d__Bacteria;p__Planctomycetota;c__Phycisphaerae;o__Phycisphaerales;f__SM1A02;g__SYAC01;s__SYAC01 sp005789005	N/A
LB2301E_00531	60.7	0	0	60.7	>50	2273568	286	28707	51.7	93.93	2	41	0	d__Bacteria;p__Planctomycetota;c__Phycisphaerae;o__Phycisphaerales;f__SM1A02;g__F1-60-MAGs104;s__	Genome not assigned to closest species as it falls outside its pre-defined ANI radius
LB2301E_00532	63.93	0.7	33.33	60.43	>50	2272550	371	15282	45.4	82.29	3	36	1	d__Bacteria;p__Proteobacteria;c__Alphaproteobacteria;o__Rhizobiales;f__Beijerinckiaceae;g__Methylocystis;s__Methylocystis sp014190435	N/A
LB2301E_00533	79.52	1.2	100	73.52	>50	936174	35	125422	29.3	95.82	1	27	0	d__Bacteria;p__Proteobacteria;c__Alphaproteobacteria;o__Pelagibacterales;f__Pelagibacteraceae;g__Fonsibacter;s__	Genome not assigned to closest species as it falls outside its pre-defined ANI radius
LB2301E_00534	40.8	0	0	40.8	30-50	727271	25	91598	41.4	95.27	0	25	0	d__Bacteria;p__Actinobacteriota;c__Actinomycetia;o__Nanopelagicales;f__Nanopelagicaceae;g__Nanopelagicus;s__Nanopelagicus sp003569185	N/A
LB2301E_00535	88.44	0	0	88.44	>50	3069964	276	50298	57.7	90.52	3	39	2	d__Bacteria;p__Planctomycetota;c__Planctomycetia;o__Pirellulales;f__UBA1268;g__BAIKAL-G1-2R;s__BAIKAL-G1-2R sp002737405	N/A
LB2301E_00537	58.25	2.54	0	45.55	30-50	932869	67	105283	45.9	95.48	0	31	0	d__Bacteria;p__Actinobacteriota;c__Actinomycetia;o__Nanopelagicales;f__Nanopelagicaceae;g__Planktophila;s__	Genome not assigned to closest species as it falls outside its pre-defined ANI radius
LB2301E_00539	55.36	0.18	0	54.46	>50	1026888	86	45257	45.4	95.33	0	31	0	d__Bacteria;p__Actinobacteriota;c__Actinomycetia;o__Nanopelagicales;f__Nanopelagicaceae;g__Planktophila;s__	Genome not assigned to closest species as it falls outside its pre-defined ANI radius
LB2301E_00542	72.73	0.08	0	72.33	>50	2710660	189	91334	59.8	90.61	3	42	0	d__Bacteria;p__Chloroflexota;c__Anaerolineae;o__Anaerolineales;f__UBA11657;g__BD1;s__BD1 sp003569365	N/A
LB2301E_00543	80.28	1.75	0	71.53	>50	1360048	87	110538	43.5	95.13	3	34	0	d__Bacteria;p__Actinobacteriota;c__Actinomycetia;o__Nanopelagicales;f__Nanopelagicaceae;g__UBA7398;s__UBA7398 sp014190155	N/A
LB2301E_00544	98.8	0	0	98.8	>50	1129542	8	700798	29.2	95.51	3	33	0	d__Bacteria;p__Proteobacteria;c__Alphaproteobacteria;o__Pelagibacterales;f__Pelagibacteraceae;g__Fonsibacter;s__Fonsibacter ubiquis	N/A
LB2301E_00545	61.54	0.29	50	60.09	>50	1497042	217	29815	36.6	93.62	3	17	0	d__Bacteria;p__Bacteroidota;c__Bacteroidia;o__Flavobacteriales;f__Crocinitomicaceae;g__UBA952;s__	N/A
LB2301E_00546	88.89	0.91	0	84.34	>50	2930741	194	75620	60	90.68	3	40	1	d__Bacteria;p__Chloroflexota;c__Anaerolineae;o__Anaerolineales;f__UBA11657;g__BD1;s__BD1 sp003569365	N/A
LB2301E_00547	0	0	0	0		116046	1	116046	44.9	94	0	0	Not determined	Unclassified	No bacterial or archaeal marker
LB2301E_00548	31.03	0	0	31.03	30-50	1025217	117	99034	51.5	95.45	1	29	0	d__Bacteria;p__Actinobacteriota;c__Acidimicrobiia;o__Acidimicrobiales;f__Ilumatobacteraceae;g__UBA3006;s__	Genome not assigned to closest species as it falls outside its pre-defined ANI radius
LB2301E_00549	17.54	0	0	17.54		768882	179	26740	59.7	91.08	0	7	Not determined	d__Bacteria;p__Chloroflexota;c__Anaerolineae;o__Anaerolineales;f__UBA11657;g__BD1;s__BD1 sp003569365	N/A
LB2301E_00550	0	0	0	0		38899	1	38899	48.7	91.07	0	0	Not determined	Unclassified	No bacterial or archaeal marker
LB2301E_00551	59.9	0	0	59.9	>50	2189546	394	22190	59.8	90.27	3	25	0	d__Bacteria;p__Chloroflexota;c__Anaerolineae;o__Anaerolineales;f__UBA11657;g__BD1;s__BD1 sp003569365	N/A
LB2301E_00552	28.95	2.45	20	16.7		1706803	410	8869	59.7	90.83	4	19	Not determined	d__Bacteria;p__Proteobacteria;c__Gammaproteobacteria;o__Burkholderiales;f__Burkholderiaceae;g__Rhodoferax;s__Rhodoferax sp014190675	N/A
LB2301E_00555	60.91	0.45	0	58.66	>50	1620876	170	103139	59.8	90.59	3	21	0	d__Bacteria;p__Chloroflexota;c__Anaerolineae;o__Anaerolineales;f__UBA11657;g__BD1;s__BD1 sp003569365	N/A
LB2301E_00557	46.55	0	0	46.55	30-50	896419	64	128519	42.8	94.19	3	26	0	d__Bacteria;p__Actinobacteriota;c__Actinomycetia;o__Nanopelagicales;f__Nanopelagicaceae;g__Nanopelagicus;s__	Genome not assigned to closest species as it falls outside its pre-defined ANI radius
LB2301E_00558	71.81	0	0	71.81	>50	1148482	45	157890	42.3	95.27	2	31	0	d__Bacteria;p__Actinobacteriota;c__Actinomycetia;o__Nanopelagicales;f__Nanopelagicaceae;g__Nanopelagicus;s__	Genome not assigned to closest species as it falls outside its pre-defined ANI radius
LB2301E_00559	75.03	0.81	33.33	70.98	>50	1122824	74	150670	45.5	95.39	3	34	0	d__Bacteria;p__Actinobacteriota;c__Actinomycetia;o__Nanopelagicales;f__Nanopelagicaceae;g__Planktophila;s__Planktophila sp003569265	N/A
LB2301E_00561	19.66	0	0	19.66		391970	32	97887	51.9	95.07	0	5	Not determined	d__Bacteria;p__Actinobacteriota;c__Acidimicrobiia;o__Acidimicrobiales;f__Ilumatobacteraceae;g__BACL27;s__BACL27 sp014190295	N/A
LB2301E_00562	48.18	1.82	50	39.08	30-50	1217355	161	90392	60	90.75	0	18	0	d__Bacteria;p__Chloroflexota;c__Anaerolineae;o__Anaerolineales;f__UBA11657;g__BD1;s__BD1 sp003569365	N/A
LB2301E_00563	0	0	0	0		271317	14	69802	31.3	93.72	0	24	Not determined	Unclassified Bacteria	Insufficient number of amino acids in MSA (0.8%)
LB2301E_00564	77.66	1.28	0	71.26	>50	1464917	158	68058	57.6	95.22	1	44	0	d__Bacteria;p__Actinobacteriota;c__Acidimicrobiia;o__Acidimicrobiales;f__Ilumatobacteraceae;g__F1-60-MAGs027;s__	N/A
LB2301E_00566	6.31	2.4	0	-5.69		1100793	259	9400	40.5	92.36	1	19	Not determined	Unclassified Bacteria	Insufficient number of amino acids in MSA (7.2%)
LB2301E_00567	70.28	0	0	70.28	>50	890410	36	207791	40.7	94.88	3	33	0	d__Bacteria;p__Actinobacteriota;c__Actinomycetia;o__Nanopelagicales;f__Nanopelagicaceae;g__Nanopelagicus;s__Nanopelagicus sp001437855	N/A
LB2301E_00568	72.14	0	0	72.14	>50	1128000	38	151240	44.9	95.57	3	35	0	d__Bacteria;p__Actinobacteriota;c__Actinomycetia;o__Nanopelagicales;f__Nanopelagicaceae;g__Planktophila;s__	Genome not assigned to closest species as it falls outside its pre-defined ANI radius
LB2301E_00569	98.29	0	0	98.29	>50	1259622	21	152809	36.9	94.31	3	37	0	d__Bacteria;p__Proteobacteria;c__Gammaproteobacteria;o__Burkholderiales;f__Methylophilaceae;g__Methylopumilus;s__	Genome not assigned to closest species as it falls outside its pre-defined ANI radius
LB2301E_00570	79.49	1.28	0	73.09	>50	1488208	149	88833	52.9	95.09	4	28	0	d__Bacteria;p__Actinobacteriota;c__Acidimicrobiia;o__IMCC26256;f__PALSA-555;g__SHUY01;s__SHUY01 sp009694435	N/A
LB2301E_00571	77.39	38.96	75	-117.41		1888808	500	5728	45.2	95.76	0	22	Not determined	d__Bacteria;p__Actinobacteriota;c__Actinomycetia;o__Nanopelagicales;f__Nanopelagicaceae;g__Planktophila;s__Planktophila sp003569265	Genome has more than 27.5% of markers with multiple hits
LB2301E_00572	34.79	1.45	0	27.54		1737930	654	3134	59.4	90.48	0	14	Not determined	d__Bacteria;p__Chloroflexota;c__Anaerolineae;o__Anaerolineales;f__UBA11657;g__BD1;s__	N/A
LB2301E_00573	43.03	1.82	0	33.93	30-50	2041646	351	54496	61	90.9	0	31	6	d__Bacteria;p__Chloroflexota;c__Anaerolineae;o__Anaerolineales;f__UBA11657;g__BD1;s__BD1 sp003569365	N/A
LB2301E_00574	67.4	0	0	67.4	>50	733448	94	18102	30.6	94.49	2	22	0	d__Bacteria;p__Proteobacteria;c__Alphaproteobacteria;o__Pelagibacterales;f__Pelagibacteraceae;g__Fonsibacter;s__Fonsibacter ubiquis	N/A
LB2301E_00575	21.04	0	0	21.04		2076079	471	11937	63.4	88.97	3	11	Not determined	d__Bacteria;p__Verrucomicrobiota;c__Verrucomicrobiae;o__Opitutales;f__Opitutaceae;g__CAITWF01;s__	Genome not assigned to closest species as it falls outside its pre-defined ANI radius
LB2301E_00577	68.97	0	0	68.97	>50	898455	100	60456	46	95.03	3	22	0	d__Bacteria;p__Actinobacteriota;c__Actinomycetia;o__Nanopelagicales;f__Nanopelagicaceae;g__Planktophila;s__Planktophila sp003569265	N/A
LB2301E_00578	64.91	32.14	0	-95.79		3721991	548	26731	58	90.98	3	57	Not determined	d__Bacteria;p__Actinobacteriota;c__Actinomycetia;o__Nanopelagicales;f__Nanopelagicaceae;g__Planktophila;s__	Genome has more than 36.7% of markers with multiple hits;Genome not assigned to closest species as it falls outside its pre-defined ANI radius
LB2301E_00579	59.22	0	0	59.22	>50	976836	68	79569	44.9	94.1	1	26	0	d__Bacteria;p__Actinobacteriota;c__Actinomycetia;o__Nanopelagicales;f__Nanopelagicaceae;g__QYPT01;s__	Genome not assigned to closest species as it falls outside its pre-defined ANI radius
LB2301E_00581	55.3	0	0	55.3	>50	2199527	284	46876	60	90.68	3	37	1	d__Bacteria;p__Chloroflexota;c__Anaerolineae;o__Anaerolineales;f__UBA11657;g__BD1;s__BD1 sp003569365	N/A
LB2301E_00582	28.27	0.06	0	27.97		1898572	598	4598	56.5	89.9	3	11	Not determined	d__Bacteria;p__Proteobacteria;c__Gammaproteobacteria;o__Burkholderiales;f__SG8-41;g__UBA5216;s__	Genome not assigned to closest species as it falls outside its pre-defined ANI radius
LB2301E_00583	29.18	0	0	29.18		1279555	187	33364	59.9	90.44	0	16	Not determined	d__Bacteria;p__Chloroflexota;c__Anaerolineae;o__Anaerolineales;f__UBA11657;g__BD1;s__BD1 sp003569365	N/A
LB2301E_00584	17.24	0	0	17.24		1245411	289	9622	58.8	89.87	4	19	Not determined	d__Bacteria;p__Chloroflexota;c__Anaerolineae;o__Anaerolineales;f__UBA11657;g__BD1;s__BD1 sp003569365	N/A
LB2301E_00585	38.51	0	0	38.51	30-50	1324833	156	38676	48.6	92.22	3	16	0	d__Bacteria;p__Proteobacteria;c__Gammaproteobacteria;o__Burkholderiales;f__Burkholderiaceae;g__Limnohabitans;s__	Genome not assigned to closest species as it falls outside its pre-defined ANI radius
LB2301E_00586	55.25	0.74	0	51.55	>50	2688929	585	12130	61.3	87.69	1	21	2	d__Bacteria;p__Proteobacteria;c__Gammaproteobacteria;o__Burkholderiales;f__SG8-39;g__CAIYPG01;s__	N/A
LB2301E_00587	45.88	0.91	0	41.33	30-50	1405975	142	50491	60	91.29	0	11	0	d__Bacteria;p__Chloroflexota;c__Anaerolineae;o__Anaerolineales;f__UBA11657;g__BD1;s__BD1 sp003569365	N/A
LB2301E_00588	49.43	0.38	0	47.53	30-50	1586026	234	37548	59.6	90.87	0	24	0	d__Bacteria;p__Chloroflexota;c__Anaerolineae;o__Anaerolineales;f__UBA11657;g__BD1;s__BD1 sp003569365	N/A
LB2301E_00589	29.82	0	0	29.82		1280655	301	8828	45.5	82.87	3	11	Not determined	d__Bacteria;p__Proteobacteria;c__Alphaproteobacteria;o__Rhizobiales;f__Beijerinckiaceae;g__Methylocystis;s__Methylocystis sp014190435	N/A
LB2301E_00590	73.5	0	0	73.5	>50	1267818	110	85899	45.9	94.29	3	32	1	d__Bacteria;p__Actinobacteriota;c__Actinomycetia;o__Nanopelagicales;f__Nanopelagicaceae;g__Planktophila;s__	Genome not assigned to closest species as it falls outside its pre-defined ANI radius
LB2301E_00591	64.86	0	0	64.86	>50	1183637	117	80212	47.1	95.38	2	34	0	d__Bacteria;p__Actinobacteriota;c__Actinomycetia;o__Nanopelagicales;f__Nanopelagicaceae;g__Planktophila;s__	Genome not assigned to closest species as it falls outside its pre-defined ANI radius
LB2301E_00592	28.21	1.72	0	19.61		1001323	289	4878	60.3	90.75	1	10	Not determined	d__Bacteria;p__Chloroflexota;c__Anaerolineae;o__Anaerolineales;f__UBA11657;g__BD1;s__BD1 sp003569365	N/A
LB2301E_00594	61.08	0.91	0	56.53	>50	2049763	348	29502	59.4	90.01	3	28	0	d__Bacteria;p__Chloroflexota;c__Anaerolineae;o__Anaerolineales;f__UBA11657;g__BD1;s__BD1 sp003569365	N/A
LB2301E_00595	46.55	5.17	0	20.7		1086202	368	3640	51.2	91.84	7	21	Not determined	d__Bacteria;p__Actinobacteriota;c__Actinomycetia;o__Nanopelagicales;f__Nanopelagicaceae;g__Planktophila;s__	Genome not assigned to closest species as it falls outside its pre-defined ANI radius
LB2301E_00598	18.97	0	0	18.97		837557	180	14109	58.7	89.14	1	13	Not determined	d__Bacteria;p__Chloroflexota;c__Anaerolineae;o__Anaerolineales;f__UBA11657;g__BD1;s__BD1 sp003569365	N/A
LB2301E_00599	46.82	0.91	0	42.27	30-50	1830121	294	14364	59.3	88.19	3	23	0	d__Bacteria;p__Chloroflexota;c__Anaerolineae;o__Anaerolineales;f__UBA11657;g__BD1;s__BD1 sp003569365	N/A
LB2301E_00600	81.24	0.26	0	79.94	>50	1252031	34	204489	48.3	95.7	0	32	0	d__Bacteria;p__Actinobacteriota;c__Actinomycetia;o__Nanopelagicales;f__Nanopelagicaceae;g__Planktophila;s__	Genome not assigned to closest species as it falls outside its pre-defined ANI radius
LB2301E_00602	63.79	5.17	0	37.94	30-50	2436189	503	15104	59.7	90.74	3	45	0	d__Bacteria;p__Chloroflexota;c__Anaerolineae;o__Anaerolineales;f__UBA11657;g__BD1;s__BD1 sp003569365	N/A
LB2301E_00603	41.38	0	0	41.38	30-50	906289	41	165467	45.2	95.19	0	27	0	d__Bacteria;p__Actinobacteriota;c__Actinomycetia;o__Nanopelagicales;f__Nanopelagicaceae;g__Planktophila;s__	Genome not assigned to closest species as it falls outside its pre-defined ANI radius
LB2301E_00605	39.6	0	0	39.6	30-50	1196579	210	39087	59.2	91.34	0	10	0	d__Bacteria;p__Chloroflexota;c__Anaerolineae;o__Anaerolineales;f__UBA11657;g__BD1;s__BD1 sp003569365	N/A
LB2301E_00607	63.84	5.56	0	36.04	30-50	1785935	200	72384	59.1	90.87	0	32	0	d__Bacteria;p__Chloroflexota;c__Anaerolineae;o__Anaerolineales;f__UBA11657;g__BD1;s__BD1 sp003569365	N/A
LB2301E_00608	74.36	0.06	0	74.06	>50	1217585	62	160524	45.6	94.84	3	35	0	d__Bacteria;p__Actinobacteriota;c__Actinomycetia;o__Nanopelagicales;f__Nanopelagicaceae;g__Planktophila;s__Planktophila sp003569265	N/A
LB2301E_00609	37	0	0	37	30-50	1839179	360	13895	44.3	91.73	0	14	0	d__Bacteria;p__Planctomycetota;c__Planctomycetia;o__Gemmatales;f__Gemmataceae;g__UBA969;s__	Genome not assigned to closest species as it falls outside its pre-defined ANI radius
LB2301E_00610	48.94	0.91	0	44.39	30-50	2011138	184	73895	60.2	89.92	3	36	0	d__Bacteria;p__Chloroflexota;c__Anaerolineae;o__Anaerolineales;f__UBA11657;g__BD1;s__BD1 sp003569365	N/A
LB2301E_00612	40.3	0	0	40.3	30-50	1417743	267	24621	59.7	89.94	3	18	0	d__Bacteria;p__Chloroflexota;c__Anaerolineae;o__Anaerolineales;f__UBA11657;g__BD1;s__BD1 sp003569365	N/A
LB2301E_00613	59.58	13.26	15.38	-6.72		3687470	893	9308	56.2	91.27	3	41	Not determined	d__Bacteria;p__Planctomycetota;c__Planctomycetia;o__Gemmatales;f__Gemmataceae;g__UBA969;s__	Genome has more than 11.7% of markers with multiple hits
LB2301E_00615	78.63	2.14	0	67.93	>50	1774918	101	81778	50.9	95.36	0	38	0	d__Bacteria;p__Actinobacteriota;c__Acidimicrobiia;o__Acidimicrobiales;f__Ilumatobacteraceae;g__UBA2093;s__UBA2093 sp014190235	N/A
LB2301E_00616	49.09	0.91	0	44.54	30-50	1358492	353	7621	59.9	91.51	0	17	0	d__Bacteria;p__Chloroflexota;c__Anaerolineae;o__Anaerolineales;f__UBA11657;g__BD1;s__BD1 sp003569365	N/A
LB2301E_00617	42.84	0.34	100	41.14	30-50	2507797	550	12342	62.9	89.4	0	20	0	d__Bacteria;p__Verrucomicrobiota;c__Verrucomicrobiae;o__Opitutales;f__Opitutaceae;g__CAITWF01;s__	Genome not assigned to closest species as it falls outside its pre-defined ANI radius
LB2301E_00618	52.02	1.09	0	46.57	30-50	1814514	198	42298	58.2	89.25	3	25	1	d__Bacteria;p__Chloroflexota;c__Anaerolineae;o__Anaerolineales;f__UBA11657;g__BD1;s__BD1 sp003569365	N/A
LB2301E_00619	51.16	0	0	51.16	>50	1259643	171	27611	32.9	91.42	2	17	1	d__Bacteria;p__Bacteroidota;c__Bacteroidia;o__Flavobacteriales;f__Flavobacteriaceae;g__Flavobacterium;s__Flavobacterium sp903819815	N/A
LB2301E_00620	45.06	0.69	0	41.61	30-50	2585163	470	13565	60	90.51	3	28	2	d__Bacteria;p__Proteobacteria;c__Gammaproteobacteria;o__Burkholderiales;f__Burkholderiaceae;g__Rhodoferax;s__	Genome not assigned to closest species as it falls outside its pre-defined ANI radius
LB2301E_00621	76.19	0	0	76.19	>50	1766247	87	172863	34.8	92.98	3	22	0	d__Bacteria;p__Bacteroidota;c__Bacteroidia;o__Chitinophagales;f__Chitinophagaceae;g__Sediminibacterium;s__	Genome not assigned to closest species as it falls outside its pre-defined ANI radius
LB2301E_00622	60.78	0	0	60.78	>50	1042975	89	150094	44.7	94.74	3	32	0	d__Bacteria;p__Actinobacteriota;c__Actinomycetia;o__Nanopelagicales;f__Nanopelagicaceae;g__MAG-120802;s__MAG-120802 sp003569145	N/A
LB2301E_00623	56.9	0	0	56.9	>50	791772	124	110597	49.8	95.02	3	16	0	d__Bacteria;p__Actinobacteriota;c__Acidimicrobiia;o__Acidimicrobiales;f__Ilumatobacteraceae;g__BACL27;s__BACL27 sp014190055	N/A
LB2301E_00624	66.67	1.28	0	60.27	>50	1450797	96	84930	50.8	95.58	3	26	0	d__Bacteria;p__Actinobacteriota;c__Acidimicrobiia;o__Acidimicrobiales;f__Ilumatobacteraceae;g__BACL27;s__	Genome not assigned to closest species as it falls outside its pre-defined ANI radius
LB2301E_00626	39.52	0	0	39.52	30-50	1249817	234	17572	59.3	90.12	3	17	0	d__Bacteria;p__Chloroflexota;c__Anaerolineae;o__Anaerolineales;f__UBA11657;g__BD1;s__BD1 sp003569365	N/A
LB2301E_00627	4.17	0	0	4.17		199813	30	12532	46.2	92.31	0	5	Not determined	Unclassified Bacteria	Insufficient number of amino acids in MSA (1.4%)
LB2301E_00628	81.93	1.12	20	76.33	>50	2033456	290	38463	59.6	94.93	3	36	1	d__Bacteria;p__Proteobacteria;c__Gammaproteobacteria;o__Steroidobacterales;f__Steroidobacteraceae;g__UBA964;s__UBA964 sp018970145	N/A
LB2301E_00629	92.46	0	0	92.46	>50	957135	52	78306	29.3	95.63	3	32	0	d__Bacteria;p__Proteobacteria;c__Alphaproteobacteria;o__Pelagibacterales;f__Pelagibacteraceae;g__Fonsibacter;s__Fonsibacter ubiquis	N/A
LB2301E_00630	66.06	0.91	0	61.51	>50	1854463	213	86337	59.6	91.4	0	26	0	d__Bacteria;p__Chloroflexota;c__Anaerolineae;o__Anaerolineales;f__UBA11657;g__BD1;s__BD1 sp003569365	N/A
LB2301E_00631	44.7	0	0	44.7	30-50	1693281	366	11063	56.8	90.15	3	23	0	d__Bacteria;p__Proteobacteria;c__Gammaproteobacteria;o__Burkholderiales;f__Burkholderiaceae;g__Rhodoferax;s__	Genome not assigned to closest species as it falls outside its pre-defined ANI radius
LB2301E_00632	57.26	12.58	0	-5.64		2118375	432	16863	56	92.18	1	42	Not determined	d__Bacteria;p__Actinobacteriota;c__Acidimicrobiia;o__Acidimicrobiales;f__Ilumatobacteraceae;g__BACL27;s__BACL27 sp003569125	N/A
LB2301E_00633	82.05	0.85	0	77.8	>50	1610265	157	63939	49.3	95.43	0	33	0	d__Bacteria;p__Actinobacteriota;c__Acidimicrobiia;o__Acidimicrobiales;f__Ilumatobacteraceae;g__BACL27;s__BACL27 sp003569125	N/A
LB2301E_00634	87.18	1.28	0	80.78	>50	1286587	97	138186	53.9	95.67	3	34	0	d__Bacteria;p__Actinobacteriota;c__Acidimicrobiia;o__Acidimicrobiales;f__Ilumatobacteraceae;g__UBA3006;s__UBA3006 sp903850275	N/A
LB2301E_00635	63.08	0.53	0	60.43	>50	1006379	78	156366	41.6	94.86	3	28	0	d__Bacteria;p__Actinobacteriota;c__Actinomycetia;o__Nanopelagicales;f__Nanopelagicaceae;g__Nanopelagicus;s__Nanopelagicus sp003569185	N/A
LB2301E_00636	86.3	6.09	0	55.85	>50	1084271	109	63946	34.8	93.74	2	22	0	d__Bacteria;p__Proteobacteria;c__Alphaproteobacteria;o__Pelagibacterales;f__Pelagibacteraceae;g__Fonsibacter;s__	Genome not assigned to closest species as it falls outside its pre-defined ANI radius
LB2301E_00637	78.96	0.88	0	74.56	>50	1274927	74	119070	45.5	95.13	5	33	0	d__Bacteria;p__Actinobacteriota;c__Actinomycetia;o__Nanopelagicales;f__Nanopelagicaceae;g__Planktophila;s__Planktophila sp003569265	N/A
LB2301E_00639	55.15	0.18	100	54.25	>50	1969338	394	9740	59.8	90.79	3	21	1	d__Bacteria;p__Chloroflexota;c__Anaerolineae;o__Anaerolineales;f__UBA11657;g__BD1;s__BD1 sp003569365	N/A
LB2301E_00640	51.08	0.56	0	48.28	30-50	1204567	234	14722	33.2	93.16	0	16	0	d__Bacteria;p__Bacteroidota;c__Bacteroidia;o__Flavobacteriales;f__Crocinitomicaceae;g__UBA952;s__	Genome not assigned to closest species as it falls outside its pre-defined ANI radius
LB2301E_00641	64.61	0	0	64.61	>50	997319	135	49142	44.2	95.36	0	40	0	d__Bacteria;p__Actinobacteriota;c__Actinomycetia;o__Nanopelagicales;f__Nanopelagicaceae;g__MAG-120802;s__MAG-120802 sp003569145	N/A
LB2301E_00642	71.2	0.34	0	69.5	>50	1079769	85	96129	40.3	94.68	3	34	0	d__Bacteria;p__Actinobacteriota;c__Actinomycetia;o__Nanopelagicales;f__Nanopelagicaceae;g__Nanopelagicus;s__	Genome not assigned to closest species as it falls outside its pre-defined ANI radius
LB2301E_00646	54.06	0.28	0	52.66	>50	2010368	277	27767	57.3	90.01	4	24	0	d__Bacteria;p__Chloroflexota;c__Anaerolineae;o__Anaerolineales;f__UBA11657;g__BD1;s__BD1 sp003569365	N/A
LB2301E_00649	45.04	1.15	0	39.29	30-50	1790740	425	10994	59.3	90.92	2	27	0	d__Bacteria;p__Planctomycetota;c__Planctomycetia;o__Pirellulales;f__UBA1268;g__BAIKAL-G1-2R;s__	Genome not assigned to closest species as it falls outside its pre-defined ANI radius
LB2301E_00650	44.3	0	0	44.3	30-50	1276571	138	72245	60.3	91.78	0	13	0	d__Bacteria;p__Chloroflexota;c__Anaerolineae;o__Anaerolineales;f__UBA11657;g__BD1;s__BD1 sp003569365	N/A
LB2301E_00651	59.25	0	0	59.25	>50	1407544	334	8828	58.7	93.87	3	24	0	d__Bacteria;p__Actinobacteriota;c__Actinomycetia;o__Nanopelagicales;f__S36-B12;g__GCA-2737125;s__GCA-2737125 sp014190275	N/A
LB2301E_00652	81.2	1.11	0	75.65	>50	2584216	299	20728	45.7	83.29	0	33	1	d__Bacteria;p__Proteobacteria;c__Alphaproteobacteria;o__Rhizobiales;f__Beijerinckiaceae;g__Methylocystis;s__Methylocystis sp014190435	N/A
LB2301E_00653	4.02	0	0	4.02		107220	60	1895	58.9	91.73	0	3	Not determined	Unclassified Bacteria	Insufficient number of amino acids in MSA (2.2%)
LB2301E_00655	59.47	0	0	59.47	>50	976348	78	76782	44	95.45	0	40	0	d__Bacteria;p__Actinobacteriota;c__Actinomycetia;o__Nanopelagicales;f__Nanopelagicaceae;g__MAG-120802;s__MAG-120802 sp003569145	N/A
LB2301E_00656	41.3	0	0	41.3	30-50	2125562	471	10513	59.9	89.21	2	28	0	d__Bacteria;p__Verrucomicrobiota;c__Verrucomicrobiae;o__Pedosphaerales;f__UBA9464;g__SXXZ01;s__	Genome not assigned to closest species as it falls outside its pre-defined ANI radius
LB2301E_00657	69.77	0	0	69.77	>50	1161912	74	109972	44.2	95.14	3	35	0	d__Bacteria;p__Actinobacteriota;c__Actinomycetia;o__Nanopelagicales;f__Nanopelagicaceae;g__MAG-120802;s__MAG-120802 sp003569145	N/A
LB2301E_00658	15.09	0	0	15.09		127241	1	127241	28.2	97.57	0	2	Not determined	Unclassified Bacteria	Insufficient number of amino acids in MSA (9.6%)
LB2301E_00659	44.2	3.45	0	26.95		1015895	189	13095	48.8	91.4	4	33	Not determined	d__Bacteria;p__Actinobacteriota;c__Actinomycetia;o__Nanopelagicales;f__Nanopelagicaceae;g__Planktophila;s__	Genome not assigned to closest species as it falls outside its pre-defined ANI radius
LB2301E_00660	10.53	0	0	10.53		1300563	445	3924	62.5	89.56	3	12	Not determined	d__Bacteria;p__Verrucomicrobiota;c__Verrucomicrobiae;o__Opitutales;f__Opitutaceae;g__CAITWF01;s__	Genome not assigned to closest species as it falls outside its pre-defined ANI radius
LB2301E_00661	50.61	0	0	50.61	>50	1671515	290	48708	58.9	89.35	3	32	0	d__Bacteria;p__Chloroflexota;c__Anaerolineae;o__Anaerolineales;f__UBA11657;g__BD1;s__BD1 sp003569365	N/A
LB2301E_00662	66.63	0.65	33.33	63.38	>50	1954958	309	29553	36.8	89.65	3	26	0	d__Bacteria;p__Bacteroidota;c__Bacteroidia;o__Sphingobacteriales;f__Sphingobacteriaceae;g__Daejeonella;s__	Genome not assigned to closest species as it falls outside its pre-defined ANI radius
LB2301E_00663	65.89	0	0	65.89	>50	1087373	125	77007	45.8	94.9	3	33	0	d__Bacteria;p__Actinobacteriota;c__Actinomycetia;o__Nanopelagicales;f__Nanopelagicaceae;g__Planktophila;s__Planktophila sp003569265	N/A
LB2301E_00665	36.84	0.88	0	32.44	30-50	1646389	407	8941	43.4	92.2	0	16	1	d__Bacteria;p__Actinobacteriota;c__Actinomycetia;o__Nanopelagicales;f__Nanopelagicaceae;g__Nanopelagicus;s__	N/A
LB2301E_00666	44.75	2.7	0	31.25	30-50	2027030	367	18011	59.4	91.44	0	16	4	d__Bacteria;p__Proteobacteria;c__Gammaproteobacteria;o__Burkholderiales;f__Burkholderiaceae;g__Rhodoferax;s__Rhodoferax sp014190675	N/A
LB2301E_00668	72.31	0	0	72.31	>50	1085385	57	132492	45.5	95.02	3	31	0	d__Bacteria;p__Actinobacteriota;c__Actinomycetia;o__Nanopelagicales;f__Nanopelagicaceae;g__Planktophila;s__Planktophila sp003569265	N/A
LB2301E_00669	75	0	0	75	>50	2405353	304	44086	59.2	90.78	3	39	5	d__Bacteria;p__Chloroflexota;c__Anaerolineae;o__Anaerolineales;f__UBA11657;g__BD1;s__BD1 sp003569365	N/A
LB2301E_00672	56.06	0	0	56.06	>50	1893089	217	36997	59.4	90.48	3	29	0	d__Bacteria;p__Chloroflexota;c__Anaerolineae;o__Anaerolineales;f__UBA11657;g__BD1;s__BD1 sp003569365	N/A
LB2301E_00673	13.7	0	0	13.7		847173	327	2908	63.4	89.93	0	12	Not determined	d__Bacteria;p__Actinobacteriota;c__Actinomycetia;o__Nanopelagicales;f__S36-B12;g__WLND01;s__	Genome not assigned to closest species as it falls outside its pre-defined ANI radius
LB2301E_00674	19.42	0	0	19.42		236050	31	21626	31.7	90.16	0	5	Not determined	Unclassified Archaea	Insufficient number of amino acids in MSA (8.8%)
LB2301E_00677	51.72	1.72	0	43.12	30-50	1082758	155	29782	46.1	93.74	1	23	0	d__Bacteria;p__Proteobacteria;c__Gammaproteobacteria;o__Burkholderiales;f__Burkholderiaceae;g__Polynucleobacter;s__Polynucleobacter sp009924985	N/A
LB2301E_00678	22.81	3.51	0	5.26		2352916	548	11072	59.5	90.55	2	16	Not determined	d__Bacteria;p__Planctomycetota;c__Planctomycetia;o__Planctomycetales;f__Planctomycetaceae;g__SXKJ01;s__SXKJ01 sp003669125	N/A
LB2301E_00679	84.62	2.14	0	73.92	>50	1718391	125	117384	48.3	95.26	0	40	0	d__Bacteria;p__Actinobacteriota;c__Acidimicrobiia;o__Acidimicrobiales;f__Ilumatobacteraceae;g__BACL27;s__BACL27 sp014190295	N/A
LB2301E_00680	16.38	0	0	16.38		661803	238	3848	58.2	88.27	2	7	Not determined	d__Bacteria;p__Chloroflexota;c__Anaerolineae;o__Anaerolineales;f__UBA11657;g__BD1;s__BD1 sp003569365	N/A
LB2301E_00681	77.84	0.59	100	74.89	>50	1290962	77	124702	45.3	95.01	3	35	0	d__Bacteria;p__Actinobacteriota;c__Actinomycetia;o__Nanopelagicales;f__Nanopelagicaceae;g__Planktophila;s__Planktophila sp005789205	N/A
LB2301E_00682	31.03	0	0	31.03	30-50	1339169	272	15382	58.6	89.95	3	31	0	d__Bacteria;p__Chloroflexota;c__Anaerolineae;o__Anaerolineales;f__UBA11657;g__BD1;s__BD1 sp003569365	N/A
LB2301E_00684	70.51	1.71	0	61.96	>50	1522002	141	106644	49.3	95.04	0	38	0	d__Bacteria;p__Actinobacteriota;c__Acidimicrobiia;o__Acidimicrobiales;f__Ilumatobacteraceae;g__BACL27;s__BACL27 sp003569125	N/A
LB2301E_00687	71.33	0	0	71.33	>50	1059461	7	686277	40.8	94.47	3	33	0	d__Bacteria;p__Actinobacteriota;c__Actinomycetia;o__Nanopelagicales;f__Nanopelagicaceae;g__Nanopelagicus;s__Nanopelagicus sp001437855	N/A
LB2301E_00688	12.76	0	0	12.76		352342	121	3415	58.2	87.77	3	3	Not determined	Unclassified Bacteria	Insufficient number of amino acids in MSA (9.7%)
LB2301E_00689	55.22	1.28	0	48.82	30-50	1328838	161	57991	51.1	95.47	0	25	0	d__Bacteria;p__Actinobacteriota;c__Acidimicrobiia;o__Acidimicrobiales;f__Ilumatobacteraceae;g__UBA2093;s__	Genome not assigned to closest species as it falls outside its pre-defined ANI radius
LB2301E_00690	0	0	0	0		3660	3	1109	38.9	85.96	0	0	Not determined	Unclassified	No bacterial or archaeal marker
LB2301E_00691	0	0	0	0		148353	5	130930	58.4	91.74	0	0	Not determined	Unclassified Bacteria	Insufficient number of amino acids in MSA (2.4%)
LB2301E_00693	18.97	0	0	18.97		917213	168	36795	59.2	91.14	0	5	Not determined	d__Bacteria;p__Chloroflexota;c__Anaerolineae;o__Anaerolineales;f__UBA11657;g__BD1;s__BD1 sp003569365	N/A
LB2301E_00694	62.54	0.97	0	57.69	>50	2263814	371	14171	45.5	83.31	3	37	0	d__Bacteria;p__Proteobacteria;c__Alphaproteobacteria;o__Rhizobiales;f__Beijerinckiaceae;g__Methylocystis;s__Methylocystis sp014190435	N/A
LB2301E_00695	86.61	0.96	0	81.81	>50	1158724	42	181031	46.3	94.42	3	42	0	d__Bacteria;p__Acidobacteriota;c__Holophagae;o__Holophagales;f__Holophagaceae;g__UBA12189;s__UBA12189 sp014189895	N/A
LB2301E_00696	61.06	0.08	0	60.66	>50	976760	65	85416	45.4	95.09	3	24	0	d__Bacteria;p__Actinobacteriota;c__Actinomycetia;o__Nanopelagicales;f__Nanopelagicaceae;g__Planktophila;s__Planktophila sp003569265	N/A
LB2301E_00697	57.67	0.27	0	56.32	>50	1016911	105	580283	41.3	94.73	3	33	0	d__Bacteria;p__Actinobacteriota;c__Actinomycetia;o__Nanopelagicales;f__Nanopelagicaceae;g__Nanopelagicus;s__Nanopelagicus sp003569185	N/A
LB2301E_00698	65.38	0.95	0	60.63	>50	1274519	68	80290	52.9	94.82	3	28	0	d__Bacteria;p__Actinobacteriota;c__Acidimicrobiia;o__IMCC26256;f__PALSA-555;g__SHUY01;s__SHUY01 sp009694435	N/A
LB2301E_00699	57.78	1.82	50	48.68	30-50	1906286	242	40909	59.9	90.75	0	32	0	d__Bacteria;p__Chloroflexota;c__Anaerolineae;o__Anaerolineales;f__UBA11657;g__BD1;s__BD1 sp003569365	N/A
LB2301E_00700	74.17	0	0	74.17	>50	1150917	75	144462	44.1	95.31	3	37	0	d__Bacteria;p__Actinobacteriota;c__Actinomycetia;o__Nanopelagicales;f__Nanopelagicaceae;g__MAG-120802;s__MAG-120802 sp003569145	N/A
LB2301E_00701	31.03	0	0	31.03	30-50	984907	163	51236	43.8	93.69	0	10	0	d__Bacteria;p__Proteobacteria;c__Gammaproteobacteria;o__Burkholderiales;f__Burkholderiaceae;g__Polynucleobacter;s__	Genome not assigned to closest species as it falls outside its pre-defined ANI radius
LB2301E_00702	31.55	0	0	31.55	30-50	784473	79	35002	32.9	87.4	5	15	0	d__Archaea;p__Thermoproteota;c__Nitrososphaeria;o__Nitrososphaerales;f__Nitrosopumilaceae;g__Nitrosarchaeum;s__Nitrosarchaeum sp003569705	N/A
LB2301E_00704	40.52	0	0	40.52	30-50	1472504	249	15830	59.3	89.78	3	18	0	d__Bacteria;p__Chloroflexota;c__Anaerolineae;o__Anaerolineales;f__UBA11657;g__BD1;s__BD1 sp003569365	N/A
LB2301E_00705	38.64	0.08	0	38.24	30-50	1198632	199	44767	59.8	91.55	0	11	0	d__Bacteria;p__Chloroflexota;c__Anaerolineae;o__Anaerolineales;f__UBA11657;g__BD1;s__BD1 sp003569365	N/A
LB2301E_00706	69.14	0	0	69.14	>50	1086221	88	90945	45.6	94.8	3	32	0	d__Bacteria;p__Actinobacteriota;c__Actinomycetia;o__Nanopelagicales;f__Nanopelagicaceae;g__Planktophila;s__Planktophila sp003569265	N/A
LB2301E_00707	53.45	0.53	0	50.8	>50	1042349	97	51443	47	95.42	1	33	0	d__Bacteria;p__Actinobacteriota;c__Actinomycetia;o__Nanopelagicales;f__Nanopelagicaceae;g__Planktophila;s__	Genome not assigned to closest species as it falls outside its pre-defined ANI radius
LB2301E_00708	49.53	0.27	0	48.18	30-50	1487109	378	8539	37.4	89.19	1	16	0	d__Bacteria;p__Bacteroidota;c__Bacteroidia;o__Sphingobacteriales;f__Sphingobacteriaceae;g__Daejeonella;s__	Genome not assigned to closest species as it falls outside its pre-defined ANI radius
LB2301E_00710	33.68	0	0	33.68	30-50	570091	129	10396	50	89.76	3	10	0	d__Bacteria;p__Proteobacteria;c__Gammaproteobacteria;o__Burkholderiales;f__Nitrosomonadaceae;g__VFJL01;s__VFJL01 sp013450215	N/A
LB2301E_00712	70.78	1.36	0	63.98	>50	1429187	156	59787	48.4	95.67	0	28	0	d__Bacteria;p__Actinobacteriota;c__Acidimicrobiia;o__Acidimicrobiales;f__Ilumatobacteraceae;g__BACL27;s__BACL27 sp014190295	N/A
LB2301E_00713	30.36	0.09	100	29.91		535780	88	51113	45.1	94.39	0	20	Not determined	d__Bacteria;p__Actinobacteriota;c__Actinomycetia;o__Nanopelagicales;f__Nanopelagicaceae;g__Planktophila;s__	Genome not assigned to closest species as it falls outside its pre-defined ANI radius
LB2301E_00714	25.95	1.75	0	17.2		1683333	293	13204	45.1	81.68	3	28	Not determined	d__Bacteria;p__Proteobacteria;c__Alphaproteobacteria;o__Rhizobiales;f__Beijerinckiaceae;g__Methylocystis;s__Methylocystis sp014190435	N/A
LB2301E_00715	58.55	0.45	0	56.3	>50	2098052	319	35002	60	90.64	1	38	0	d__Bacteria;p__Chloroflexota;c__Anaerolineae;o__Anaerolineales;f__UBA11657;g__BD1;s__BD1 sp003569365	N/A
LB2301E_00716	56.16	0.91	0	51.61	>50	1884558	199	75814	60	90.47	3	34	0	d__Bacteria;p__Chloroflexota;c__Anaerolineae;o__Anaerolineales;f__UBA11657;g__BD1;s__BD1 sp003569365	N/A
LB2301E_00717	0	0	0	0		49497	39	1195	59.8	91.61	0	0	Not determined	Unclassified	No bacterial or archaeal marker
LB2301E_00718	28.5	0	0	28.5		879025	142	34179	32.7	91.23	2	9	Not determined	d__Bacteria;p__Bacteroidota;c__Bacteroidia;o__Flavobacteriales;f__Flavobacteriaceae;g__Flavobacterium;s__Flavobacterium sp903819815	N/A
LB2301E_00719	0	0	0	0		47312	29	1738	48.1	92.25	0	1	Not determined	Unclassified	No bacterial or archaeal marker
LB2301E_00720	53.96	0.29	0	52.51	>50	1016539	68	131095	45.4	95.08	1	33	0	d__Bacteria;p__Actinobacteriota;c__Actinomycetia;o__Nanopelagicales;f__Nanopelagicaceae;g__Planktophila;s__	Genome not assigned to closest species as it falls outside its pre-defined ANI radius
LB2301E_00721	0	0	0	0		1060	1	1060	43.9	97.08	0	0	Not determined	Unclassified	No bacterial or archaeal marker
LB2301E_00722	51.72	0	0	51.72	>50	1355317	148	40864	58.5	93.9	3	19	0	d__Bacteria;p__Actinobacteriota;c__Actinomycetia;o__Nanopelagicales;f__S36-B12;g__GCA-2737125;s__GCA-2737125 sp014190275	N/A
LB2301E_00723	52.56	1.38	0	45.66	30-50	1075037	116	76530	49.9	95.34	0	27	0	d__Bacteria;p__Actinobacteriota;c__Acidimicrobiia;o__Acidimicrobiales;f__Ilumatobacteraceae;g__BACL27;s__BACL27 sp014190055	N/A
LB2301E_00724	23.86	0	0	23.86		521113	40	267233	43.5	94.87	0	24	Not determined	d__Bacteria;p__Actinobacteriota;c__Actinomycetia;o__Nanopelagicales;f__Nanopelagicaceae;g__MAG-120802;s__MAG-120802 sp003569145	N/A
LB2301E_00725	66.34	0.91	0	61.79	>50	2288037	248	47761	60	91.09	2	29	1	d__Bacteria;p__Chloroflexota;c__Anaerolineae;o__Anaerolineales;f__UBA11657;g__BD1;s__BD1 sp003569365	N/A
LB2301E_00726	29.82	0	0	29.82		861620	50	94558	55.4	90.56	3	16	Not determined	d__Bacteria;p__Verrucomicrobiota;c__Verrucomicrobiae;o__Opitutales;f__Opitutaceae;g__Lacunisphaera;s__Lacunisphaera sp005787865	N/A
LB2301E_00727	55.76	0.15	0	55.01	>50	1923862	225	57061	59.4	90.58	3	39	0	d__Bacteria;p__Chloroflexota;c__Anaerolineae;o__Anaerolineales;f__UBA11657;g__BD1;s__BD1 sp003569365	N/A
LB2301E_00729	65.91	0.91	0	61.36	>50	2118097	163	73278	59.5	91.22	3	22	0	d__Bacteria;p__Chloroflexota;c__Anaerolineae;o__Anaerolineales;f__UBA11657;g__BD1;s__BD1 sp003569365	N/A
LB2301E_00730	62.07	0	0	62.07	>50	2145180	286	37636	59.7	90.44	3	27	0	d__Bacteria;p__Chloroflexota;c__Anaerolineae;o__Anaerolineales;f__UBA11657;g__BD1;s__BD1 sp003569365	N/A
LB2301E_00732	0	0	0	0		163890	53	5609	36.9	91.86	0	1	Not determined	Unclassified	No bacterial or archaeal marker
LB2301E_00733	78.01	0.6	0	75.01	>50	1085200	46	218652	40.4	94.58	3	36	0	d__Bacteria;p__Actinobacteriota;c__Actinomycetia;o__Nanopelagicales;f__Nanopelagicaceae;g__Nanopelagicus;s__	Genome not assigned to closest species as it falls outside its pre-defined ANI radius
LB2301E_00734	64.75	0.91	0	60.2	>50	2247611	294	58575	60.2	90.93	3	36	0	d__Bacteria;p__Chloroflexota;c__Anaerolineae;o__Anaerolineales;f__UBA11657;g__BD1;s__BD1 sp003569365	N/A
LB2301E_00735	8.06	0	0	8.06		338667	163	2190	49.7	95.08	0	6	Not determined	Unclassified Bacteria	Insufficient number of amino acids in MSA (7.8%)
LB2301E_00737	1.94	0	0	1.94		106234	8	31824	42.4	86.71	0	0	Not determined	Unclassified Archaea	Insufficient number of amino acids in MSA (3.1%)
LB2301E_00739	79.32	0.85	0	75.07	>50	1099296	66	150520	46.3	94.89	0	36	0	d__Bacteria;p__Acidobacteriota;c__Holophagae;o__Holophagales;f__Holophagaceae;g__UBA12189;s__UBA12189 sp014189895	N/A
LB2301E_00740	0	0	0	0		73571	48	1487	49.4	91.37	0	0	Not determined	Unclassified Bacteria	Insufficient number of amino acids in MSA (0.9%)
LB2301E_00741	22.49	0	0	22.49		364939	60	26737	29.5	94.22	3	9	Not determined	d__Bacteria;p__Proteobacteria;c__Alphaproteobacteria;o__Pelagibacterales;f__Pelagibacteraceae;g__Fonsibacter;s__	Genome not assigned to closest species as it falls outside its pre-defined ANI radius
LB2301E_00742	31.38	0	0	31.38	30-50	570835	210	3274	32.3	90.86	1	15	0	d__Bacteria;p__Proteobacteria;c__Alphaproteobacteria;o__Rickettsiales;f__UBA1997;g__SYAR01;s__	Genome not assigned to closest species as it falls outside its pre-defined ANI radius
LB2301E_00743	51.08	0.54	0	48.38	30-50	1519176	273	15312	32.8	90.76	0	11	0	d__Bacteria;p__Bacteroidota;c__Bacteroidia;o__Flavobacteriales;f__Crocinitomicaceae;g__;s__	N/A
LB2301E_00744	56.06	0	0	56.06	>50	1521043	246	33295	59.8	91.35	0	25	0	d__Bacteria;p__Chloroflexota;c__Anaerolineae;o__Anaerolineales;f__UBA11657;g__BD1;s__BD1 sp003569365	N/A
LB2301E_00745	32.94	0	0	32.94	30-50	964790	167	37618	59.1	91.02	3	10	0	d__Bacteria;p__Chloroflexota;c__Anaerolineae;o__Anaerolineales;f__UBA11657;g__BD1;s__BD1 sp003569365	N/A
LB2301E_00746	63.68	0.85	0	59.43	>50	1263746	238	21322	49.3	95.59	0	31	0	d__Bacteria;p__Actinobacteriota;c__Acidimicrobiia;o__Acidimicrobiales;f__Ilumatobacteraceae;g__BACL27;s__BACL27 sp003569125	N/A
LB2301E_00747	39.66	0	0	39.66	30-50	455645	141	5798	44.4	94.59	3	11	0	d__Bacteria;p__Actinobacteriota;c__Actinomycetia;o__Nanopelagicales;f__Nanopelagicaceae;g__MAG-120802;s__MAG-120802 sp003569145	N/A
LB2301E_00748	41.05	0.26	0	39.75	30-50	730992	158	10207	40.3	93.48	0	15	0	d__Bacteria;p__Bacteroidota;c__Bacteroidia;o__Sphingobacteriales;f__Sphingobacteriaceae;g__;s__	N/A
LB2301E_00749	80.22	1.5	0	72.72	>50	1541638	155	50532	48.4	95.4	3	34	0	d__Bacteria;p__Actinobacteriota;c__Acidimicrobiia;o__Acidimicrobiales;f__Ilumatobacteraceae;g__BACL27;s__BACL27 sp014190295	N/A
LB2301E_00750	0	0	0	0		240625	91	3596	44.1	78.08	0	1	Not determined	Unclassified Bacteria	Insufficient number of amino acids in MSA (1.0%)
LB2301E_00751	16.36	0	0	16.36		489825	159	5165	48.5	95.38	0	15	Not determined	d__Bacteria;p__Actinobacteriota;c__Acidimicrobiia;o__Acidimicrobiales;f__Ilumatobacteraceae;g__BACL27;s__BACL27 sp014190295	N/A
LB2301E_00755	61.36	0.86	100	57.06	>50	2492497	413	21749	64	90.82	2	17	0	d__Bacteria;p__Verrucomicrobiota;c__Verrucomicrobiae;o__Pedosphaerales;f__SXTU01;g__SXTU01;s__	Genome not assigned to closest species as it falls outside its pre-defined ANI radius
LB2301E_00756	90.6	0.43	0	88.45	>50	1822759	87	192133	51.1	95.3	3	39	0	d__Bacteria;p__Actinobacteriota;c__Acidimicrobiia;o__Acidimicrobiales;f__Ilumatobacteraceae;g__UBA2093;s__	Genome not assigned to closest species as it falls outside its pre-defined ANI radius
LB2301E_00757	4.17	0	0	4.17		184772	101	1941	59.9	91.53	0	4	Not determined	Unclassified Bacteria	Insufficient number of amino acids in MSA (6.5%)
LB2301E_00758	82.32	0	0	82.32	>50	800764	83	75917	29.2	96.01	0	22	0	d__Bacteria;p__Proteobacteria;c__Alphaproteobacteria;o__Pelagibacterales;f__Pelagibacteraceae;g__Fonsibacter;s__Fonsibacter ubiquis	N/A
LB2301E_00760	0	0	0	0		14380	10	1314	55.7	85.83	0	0	Not determined	Unclassified	No bacterial or archaeal marker
LB2301E_00761	79.49	1.28	0	73.09	>50	1467814	100	152684	51.5	95.56	3	38	0	d__Bacteria;p__Actinobacteriota;c__Acidimicrobiia;o__Acidimicrobiales;f__Ilumatobacteraceae;g__UBA3006;s__	Genome not assigned to closest species as it falls outside its pre-defined ANI radius
LB2301E_00763	50.73	0	0	50.73	>50	771675	115	35754	41.6	94.92	1	20	0	d__Bacteria;p__Actinobacteriota;c__Actinomycetia;o__Nanopelagicales;f__Nanopelagicaceae;g__Nanopelagicus;s__Nanopelagicus sp000378865	N/A
LB2301E_00764	51.18	6.9	0	16.68		767015	247	4372	47.3	91.24	0	15	Not determined	d__Bacteria;p__Actinobacteriota;c__Actinomycetia;o__Nanopelagicales;f__Nanopelagicaceae;g__Nanopelagicus;s__Nanopelagicus sp000378865	N/A
LB2301E_00765	91.57	0	0	91.57	>50	1127063	25	274281	29.3	95.3	3	31	3	d__Bacteria;p__Proteobacteria;c__Alphaproteobacteria;o__Pelagibacterales;f__Pelagibacteraceae;g__Fonsibacter;s__Fonsibacter ubiquis	N/A
LB2301E_00766	30.17	0	0	30.17	30-50	465443	202	2450	48.4	95.03	0	10	0	d__Bacteria;p__Actinobacteriota;c__Acidimicrobiia;o__Acidimicrobiales;f__Ilumatobacteraceae;g__BACL27;s__BACL27 sp014190295	N/A
LB2301E_00767	13.79	0	0	13.79		289764	158	1689	48.4	94.97	0	5	Not determined	Unclassified Bacteria	Insufficient number of amino acids in MSA (8.2%)
LB2301H_00001	6.8	0	0	6.8		121718	7	27226	31.5	91.21	0	3	Not determined	d__Archaea;p__Thermoproteota;c__Nitrososphaeria;o__Nitrososphaerales;f__Nitrosopumilaceae;g__Nitrosarchaeum;s__Nitrosarchaeum sp003569705	Genome domain questionable ( 1.7% Bacterial, 9.4% Archaeal)
LB2301H_00002	24.92	0	0	24.92		1031617	302	5627	58.9	88.53	3	18	Not determined	d__Bacteria;p__Chloroflexota;c__Anaerolineae;o__Anaerolineales;f__UBA11657;g__BD1;s__BD1 sp003569365	N/A
LB2301H_00003	18.97	0	0	18.97		645144	196	4500	58.7	90.45	0	4	Not determined	d__Bacteria;p__Chloroflexota;c__Anaerolineae;o__Anaerolineales;f__UBA11657;g__BD1;s__BD1 sp003569365	N/A
LB2301H_00004	0	0	0	0		83597	10	56978	57	91.1	0	0	Not determined	Unclassified	No bacterial or archaeal marker
LB2301H_00005	81.5	0.53	0	78.85	>50	1302207	82	94498	45.5	95.08	3	36	0	d__Bacteria;p__Actinobacteriota;c__Actinomycetia;o__Nanopelagicales;f__Nanopelagicaceae;g__Planktophila;s__Planktophila sp003569265	N/A
LB2301H_00006	53.52	5.13	0	27.87		1047263	237	13846	50.6	92.94	0	22	Not determined	d__Bacteria;p__Actinobacteriota;c__Acidimicrobiia;o__Acidimicrobiales;f__Ilumatobacteraceae;g__UBA2093;s__UBA2093 sp014190235	N/A
LB2301H_00007	8.77	0	0	8.77		477023	72	18504	59.5	88.61	0	8	Not determined	Unclassified Bacteria	Insufficient number of amino acids in MSA (8.2%)
LB2301H_00008	90.04	0.74	0	86.34	>50	3205849	329	23508	34.9	87.94	4	30	0	d__Bacteria;p__Bacteroidota;c__Bacteroidia;o__Chitinophagales;f__Chitinophagaceae;g__OLB11;s__	N/A
LB2301H_00009	72.98	0	0	72.98	>50	1217645	114	66417	47.1	95.11	3	28	0	d__Bacteria;p__Actinobacteriota;c__Actinomycetia;o__Nanopelagicales;f__Nanopelagicaceae;g__Planktophila;s__	Genome not assigned to closest species as it falls outside its pre-defined ANI radius
LB2301H_00010	41.52	0	0	41.52	30-50	1465525	299	22410	59.7	90.43	3	14	1	d__Bacteria;p__Chloroflexota;c__Anaerolineae;o__Anaerolineales;f__UBA11657;g__BD1;s__BD1 sp003569365	N/A
LB2301H_00011	80.63	0	0	80.63	>50	1215795	15	478902	40.7	94.62	3	40	0	d__Bacteria;p__Actinobacteriota;c__Actinomycetia;o__Nanopelagicales;f__Nanopelagicaceae;g__Nanopelagicus;s__	Genome not assigned to closest species as it falls outside its pre-defined ANI radius
LB2301H_00012	38.79	0	0	38.79	30-50	861272	118	40581	59.5	91.36	0	13	0	d__Bacteria;p__Chloroflexota;c__Anaerolineae;o__Anaerolineales;f__UBA11657;g__BD1;s__BD1 sp003569365	N/A
LB2301H_00013	4.17	0	0	4.17		486617	114	20419	57.7	88.22	3	4	Not determined	Unclassified Bacteria	Insufficient number of amino acids in MSA (8.8%)
LB2301H_00014	53.43	8.56	0	10.63		1918577	409	13609	59.3	89.52	0	28	Not determined	d__Bacteria;p__Nitrospirota;c__Nitrospiria;o__Nitrospirales;f__Nitrospiraceae;g__Palsa-1315;s__	Genome not assigned to closest species as it falls outside its pre-defined ANI radius;Genome has more than 10.0% of markers with multiple hits
LB2301H_00015	45.06	0	0	45.06	30-50	758178	44	48451	50.2	89.46	3	21	0	d__Bacteria;p__Proteobacteria;c__Gammaproteobacteria;o__Burkholderiales;f__Nitrosomonadaceae;g__VFJL01;s__VFJL01 sp013450215	N/A
LB2301H_00016	76.5	5.13	0	50.85	>50	1552804	244	47061	49	95.73	0	39	1	d__Bacteria;p__Actinobacteriota;c__Acidimicrobiia;o__Acidimicrobiales;f__Ilumatobacteraceae;g__BACL27;s__BACL27 sp014190295	N/A
LB2301H_00017	0	0	0	0		43561	1	43561	57.1	85.97	0	0	Not determined	Unclassified	No bacterial or archaeal marker
LB2301H_00018	81.82	0.91	0	77.27	>50	3043244	214	81410	59.4	89.8	3	46	0	d__Bacteria;p__Chloroflexota;c__Anaerolineae;o__Anaerolineales;f__UBA11657;g__BD1;s__BD1 sp003569365	N/A
LB2301H_00020	43.23	0	0	43.23	30-50	1076198	201	14207	59.1	89.26	2	25	0	d__Bacteria;p__Chloroflexota;c__Anaerolineae;o__Anaerolineales;f__UBA11657;g__BD1;s__BD1 sp003569365	N/A
LB2301H_00021	57.52	1.28	33.33	51.12	>50	766291	92	44977	37.2	94.19	2	13	0	d__Bacteria;p__Proteobacteria;c__Gammaproteobacteria;o__Burkholderiales;f__Methylophilaceae;g__Methylopumilus;s__Methylopumilus sp014190615	N/A
LB2301H_00022	80	0.2	0	79	>50	1422833	139	76728	47	95.14	1	37	0	d__Bacteria;p__Actinobacteriota;c__Actinomycetia;o__Nanopelagicales;f__Nanopelagicaceae;g__Planktophila;s__	Genome not assigned to closest species as it falls outside its pre-defined ANI radius
LB2301H_00023	4.17	0	0	4.17		46435	2	34966	33.7	90.94	0	0	Not determined	Unclassified Bacteria	Insufficient number of amino acids in MSA (1.6%)
LB2301H_00024	28.45	0	0	28.45		1309160	202	36262	59.4	89.75	3	22	Not determined	d__Bacteria;p__Chloroflexota;c__Anaerolineae;o__Anaerolineales;f__UBA11657;g__BD1;s__BD1 sp003569365	N/A
LB2301H_00025	22.68	1.88	0	13.28		881604	301	3855	58.6	88.37	4	7	Not determined	d__Bacteria;p__Chloroflexota;c__Anaerolineae;o__Anaerolineales;f__UBA11657;g__BD1;s__BD1 sp003569365	N/A
LB2301H_00026	41.07	0.05	0	40.82	30-50	713775	58	109043	40.5	94.87	2	28	0	d__Bacteria;p__Actinobacteriota;c__Actinomycetia;o__Nanopelagicales;f__Nanopelagicaceae;g__Nanopelagicus;s__	Genome not assigned to closest species as it falls outside its pre-defined ANI radius
LB2301H_00027	8.33	0	0	8.33		629185	166	7176	59.9	89.33	3	2	Not determined	Unclassified Bacteria	Insufficient number of amino acids in MSA (8.5%)
LB2301H_00028	0	0	0	0		112216	7	67246	50.7	89.94	1	2	Not determined	Unclassified Bacteria	Insufficient number of amino acids in MSA (0.8%)
LB2301H_00029	23.49	0.5	0	20.99		709823	234	4305	62	91.52	0	8	Not determined	d__Bacteria;p__Proteobacteria;c__Alphaproteobacteria;o__UBA828;f__UBA828;g__SHWC01;s__	Genome not assigned to closest species as it falls outside its pre-defined ANI radius
LB2301H_00030	53.84	6.69	0	20.39		1952781	487	8736	44.8	88.52	3	43	Not determined	d__Bacteria;p__Proteobacteria;c__Gammaproteobacteria;o__Methylococcales;f__Methylomonadaceae;g__UBA10906;s__UBA10906 sp903848905	Genome has more than 12.5% of markers with multiple hits
LB2301H_00031	46.06	0.91	0	41.51	30-50	977009	218	31065	59.7	91.45	0	23	0	d__Bacteria;p__Chloroflexota;c__Anaerolineae;o__Anaerolineales;f__UBA11657;g__BD1;s__BD1 sp003569365	N/A
LB2301H_00032	50.18	0.91	0	45.63	30-50	1779233	348	16732	58.5	89.49	3	27	0	d__Bacteria;p__Chloroflexota;c__Anaerolineae;o__Anaerolineales;f__UBA11657;g__BD1;s__BD1 sp003569365	N/A
LB2301H_00033	0	0	0	0		82997	16	18112	47.7	95.3	0	0	Not determined	Unclassified	No bacterial or archaeal marker
LB2301H_00034	48.2	8.54	3.57	5.5		1114906	237	13006	38.9	92.12	1	23	Not determined	d__Bacteria;p__Proteobacteria;c__Alphaproteobacteria;o__UBA7879;f__VGCX01;g__VGCX01;s__	Genome has more than 10.8% of markers with multiple hits
LB2301H_00035	58.32	1.88	0	48.92	30-50	5012400	869	20660	61.1	92.47	3	29	5	d__Bacteria;p__Acidobacteriota;c__Acidobacteriae;o__Bryobacterales;f__Bryobacteraceae;g__Ga0077553;s__	N/A
LB2301H_00036	4.17	0	0	4.17		89402	14	10085	44.3	94.94	0	1	Not determined	Unclassified	No bacterial or archaeal marker
LB2301H_00037	8.62	0	0	8.62		331333	55	15692	57	91.09	0	9	Not determined	Unclassified Bacteria	Insufficient number of amino acids in MSA (7.3%)
LB2301H_00038	5.17	0	0	5.17		92666	5	47953	46.1	93.86	0	0	Not determined	Unclassified Bacteria	Insufficient number of amino acids in MSA (5.9%)
LB2301H_00039	47.8	0	0	47.8	30-50	1132211	199	23493	58.2	89.51	0	24	0	d__Bacteria;p__Nitrospirota;c__Nitrospiria;o__Nitrospirales;f__Nitrospiraceae;g__Palsa-1315;s__	Genome not assigned to closest species as it falls outside its pre-defined ANI radius
LB2301H_00040	35.27	0.16	0	34.47	30-50	1068951	245	21174	59.5	89.76	3	11	0	d__Bacteria;p__Chloroflexota;c__Anaerolineae;o__Anaerolineales;f__UBA11657;g__BD1;s__BD1 sp003569365	N/A
LB2301H_00041	19.39	0	0	19.39		707728	93	57601	58.1	88.96	0	16	Not determined	d__Bacteria;p__Chloroflexota;c__Anaerolineae;o__Anaerolineales;f__UBA11657;g__BD1;s__BD1 sp003569365	N/A
LB2301H_00042	38.05	0.49	0	35.6	30-50	1433369	245	14192	45.9	83.56	3	26	2	d__Bacteria;p__Proteobacteria;c__Alphaproteobacteria;o__Rhizobiales;f__Beijerinckiaceae;g__Methylocystis;s__Methylocystis sp014190435	N/A
LB2301H_00043	7.77	0	0	7.77		90517	7	46250	50.1	89.55	0	2	Not determined	Unclassified Archaea	Insufficient number of amino acids in MSA (5.8%)
LB2301H_00044	45.15	0	0	45.15	30-50	1075734	163	45873	58.7	90.27	3	14	0	d__Bacteria;p__Chloroflexota;c__Anaerolineae;o__Anaerolineales;f__UBA11657;g__BD1;s__BD1 sp003569365	N/A
LB2301H_00045	15.52	0	0	15.52		813186	315	3160	66.4	92	0	15	Not determined	d__Bacteria;p__Actinobacteriota;c__Thermoleophilia;o__Gaiellales;f__F1-60-MAGs149;g__F1-60-MAGs149;s__	N/A
LB2301H_00046	66.13	0.43	0	63.98	>50	921688	84	48421	37.2	94.58	0	30	0	d__Bacteria;p__Proteobacteria;c__Gammaproteobacteria;o__Burkholderiales;f__Methylophilaceae;g__Methylopumilus;s__Methylopumilus sp014190615	N/A
LB2301H_00047	0	0	0	0		239839	16	148136	40	91.91	0	5	Not determined	Unclassified Bacteria	Insufficient number of amino acids in MSA (2.2%)
LB2301H_00048	8.33	0	0	8.33		472038	68	43002	60.1	91.07	0	6	Not determined	Unclassified Bacteria	Insufficient number of amino acids in MSA (7.8%)
LB2301H_00049	49.12	0.58	100	46.22	30-50	1626017	295	10638	40.1	88.4	3	19	0	d__Bacteria;p__Proteobacteria;c__Gammaproteobacteria;o__Legionellales;f__Legionellaceae;g__UBA11403;s__	N/A
LB2301H_00050	40.73	0	0	40.73	30-50	1630608	303	13032	45	82.28	0	26	2	d__Bacteria;p__Proteobacteria;c__Alphaproteobacteria;o__Rhizobiales;f__Beijerinckiaceae;g__Methylocystis;s__Methylocystis sp014190435	N/A
LB2301H_00051	29.7	0	0	29.7		527177	34	63528	59.5	89.38	5	9	Not determined	d__Bacteria;p__Chloroflexota;c__Anaerolineae;o__Anaerolineales;f__UBA11657;g__BD1;s__BD1 sp003569365	N/A
LB2301H_00052	90.44	86.47	0	-341.91		7088932	2036	5773	49.8	89.23	12	71	Not determined	d__Bacteria;p__Bacteroidota;c__Kapabacteria;o__Kapabacteriales;f__UBA961;g__UBA961;s__	Genome has more than 53.3% of markers with multiple hits
LB2301H_00053	73.64	0.17	0	72.79	>50	1190006	124	108347	52.8	94.81	3	25	0	d__Bacteria;p__Actinobacteriota;c__Acidimicrobiia;o__IMCC26256;f__PALSA-555;g__SHUY01;s__SHUY01 sp009694435	N/A
LB2301H_00054	43.37	0	0	43.37	30-50	636398	67	24775	29.3	94.54	3	24	2	d__Bacteria;p__Proteobacteria;c__Alphaproteobacteria;o__Pelagibacterales;f__Pelagibacteraceae;g__Fonsibacter;s__	Genome not assigned to closest species as it falls outside its pre-defined ANI radius
LB2301H_00055	47.16	0	0	47.16	30-50	803829	157	20520	46.5	94.19	3	20	0	d__Bacteria;p__Actinobacteriota;c__Actinomycetia;o__Nanopelagicales;f__Nanopelagicaceae;g__Planktophila;s__	Genome not assigned to closest species as it falls outside its pre-defined ANI radius
LB2301H_00056	8.33	0	0	8.33		731018	123	14742	63.9	93.42	0	16	Not determined	d__Bacteria;p__Actinobacteriota;c__Thermoleophilia;o__Solirubrobacterales;f__Solirubrobacteraceae;g__F1-60-MAGs163;s__	Genome not assigned to closest species as it falls outside its pre-defined ANI radius
LB2301H_00057	4.19	0	0	4.19		77484	10	54526	47.7	93.8	0	4	Not determined	d__Bacteria;p__Actinobacteriota;c__Actinomycetia;o__Nanopelagicales;f__Nanopelagicaceae;g__Nanopelagicus;s__Nanopelagicus sp003569185	Genome domain questionable ( 12.5% Bacterial, 5.7% Archaeal)
LB2301H_00058	70.28	18.67	0	-23.07		1640662	256	29013	41.7	95.72	1	40	Not determined	d__Bacteria;p__Proteobacteria;c__Alphaproteobacteria;o__Pelagibacterales;f__Pelagibacteraceae;g__Fonsibacter;s__	Genome not assigned to closest species as it falls outside its pre-defined ANI radius;Genome has more than 15.8% of markers with multiple hits
LB2301H_00059	21.84	0	0	21.84		849011	131	25632	49.6	95.67	0	20	Not determined	d__Bacteria;p__Actinobacteriota;c__Acidimicrobiia;o__Acidimicrobiales;f__Ilumatobacteraceae;g__BACL27;s__	Genome not assigned to closest species as it falls outside its pre-defined ANI radius
LB2301H_00060	10.92	0	0	10.92		463697	172	3450	58.7	89.3	3	8	Not determined	Unclassified Bacteria	Insufficient number of amino acids in MSA (7.5%)
LB2301H_00061	15.6	0	0	15.6		1449053	442	5190	64	84.78	1	16	Not determined	d__Bacteria;p__Verrucomicrobiota;c__Verrucomicrobiae;o__Pedosphaerales;f__BJHT01;g__BJHT01;s__BJHT01 sp014193395	N/A
LB2301H_00062	56.41	1.28	0	50.01	>50	1394787	198	33925	48.2	95.43	0	28	0	d__Bacteria;p__Actinobacteriota;c__Acidimicrobiia;o__Acidimicrobiales;f__Ilumatobacteraceae;g__BACL27;s__BACL27 sp014190295	N/A
LB2301H_00063	0	0	0	0		105823	10	28512	45	88.52	0	1	Not determined	Unclassified	No bacterial or archaeal marker
LB2301H_00064	74.79	4.27	0	53.44	>50	1798706	306	19418	52.2	94.74	3	44	0	d__Bacteria;p__Actinobacteriota;c__Acidimicrobiia;o__Acidimicrobiales;f__Ilumatobacteraceae;g__UBA3006;s__	Genome not assigned to closest species as it falls outside its pre-defined ANI radius
LB2301H_00065	34.09	1.09	0	28.64		1055394	294	7000	58.9	90.21	3	13	Not determined	d__Bacteria;p__Chloroflexota;c__Anaerolineae;o__Anaerolineales;f__UBA11657;g__BD1;s__BD1 sp003569365	N/A
LB2301H_00066	72.38	11.43	0	15.23		4499073	899	12188	54.6	88.95	3	53	Not determined	d__Bacteria;p__Planctomycetota;c__Planctomycetia;o__Gemmatales;f__Gemmataceae;g__SYLG01;s__SYLG01 sp009691815	Genome has more than 10.8% of markers with multiple hits
LB2301H_00067	0	0	0	0		356606	44	38000	61.1	90.74	0	7	Not determined	Unclassified Bacteria	Insufficient number of amino acids in MSA (9.8%)
LB2301H_00068	0	0	0	0		103052	14	24966	49.3	88.87	0	1	Not determined	Unclassified Bacteria	Insufficient number of amino acids in MSA (1.6%)
LB2301H_00069	0	0	0	0		81175	16	13092	40.7	87.16	0	1	Not determined	Unclassified	No bacterial or archaeal marker
LB2301H_00070	26.91	0.91	0	22.36		1033067	319	4566	59	89.82	3	16	Not determined	d__Bacteria;p__Chloroflexota;c__Anaerolineae;o__Anaerolineales;f__UBA11657;g__BD1;s__BD1 sp003569365	N/A
LB2301H_00071	16.67	0	0	16.67		978866	254	7008	64.8	93.62	0	9	Not determined	d__Bacteria;p__Acidobacteriota;c__Vicinamibacteria;o__Vicinamibacterales;f__UBA2999;g__12-FULL-67-14b;s__12-FULL-67-14b sp002737365	N/A
LB2301H_00072	88.88	0	0	88.88	>50	2353694	130	159855	33.1	93.56	3	35	0	d__Bacteria;p__Bacteroidota;c__Kapabacteria;o__Kapabacteriales;f__UBA961;g__UBA961;s__UBA961 sp014191195	N/A
LB2301H_00073	63.79	0	0	63.79	>50	1069024	183	27268	47.2	94.97	3	25	0	d__Bacteria;p__Actinobacteriota;c__Actinomycetia;o__Nanopelagicales;f__Nanopelagicaceae;g__Planktophila;s__	Genome not assigned to closest species as it falls outside its pre-defined ANI radius
LB2301H_00074	79.44	0	0	79.44	>50	1394667	42	196645	47.1	95.67	0	38	0	d__Bacteria;p__Actinobacteriota;c__Actinomycetia;o__Nanopelagicales;f__Nanopelagicaceae;g__Planktophila;s__	Genome not assigned to closest species as it falls outside its pre-defined ANI radius
LB2301H_00075	30.88	0.45	100	28.63		1106612	302	7995	58.6	89.44	0	15	Not determined	d__Bacteria;p__Chloroflexota;c__Anaerolineae;o__Anaerolineales;f__UBA11657;g__BD1;s__BD1 sp003569365	N/A
LB2301H_00076	0	0	0	0		115439	6	37642	56.9	89.31	0	4	Not determined	Unclassified	No bacterial or archaeal marker
LB2301H_00077	38.19	0.63	0	35.04	30-50	1295591	330	6056	45.8	82.22	0	21	0	d__Bacteria;p__Proteobacteria;c__Alphaproteobacteria;o__Rhizobiales;f__Beijerinckiaceae;g__Methylocystis;s__	Genome not assigned to closest species as it falls outside its pre-defined ANI radius
LB2301H_00078	73.55	0.53	50	70.9	>50	1001258	113	28923	37.1	94.61	0	21	0	d__Bacteria;p__Proteobacteria;c__Gammaproteobacteria;o__Burkholderiales;f__Methylophilaceae;g__Methylopumilus;s__Methylopumilus sp014190615	N/A
LB2301H_00079	0	0	0	0		122481	10	32309	49.3	88.81	0	3	Not determined	Unclassified Bacteria	Insufficient number of amino acids in MSA (3.9%)
LB2301H_00080	59.45	0.26	0	58.15	>50	1138587	143	29817	47.1	95.05	3	34	0	d__Bacteria;p__Actinobacteriota;c__Actinomycetia;o__Nanopelagicales;f__Nanopelagicaceae;g__Planktophila;s__	Genome not assigned to closest species as it falls outside its pre-defined ANI radius
LB2301H_00081	40.15	0	0	40.15	30-50	1115873	257	17434	59.5	91.33	0	13	0	d__Bacteria;p__Chloroflexota;c__Anaerolineae;o__Anaerolineales;f__UBA11657;g__BD1;s__BD1 sp003569365	N/A
LB2301H_00082	18.93	0.08	0	18.53		493997	125	6209	59.4	89.62	0	15	Not determined	d__Bacteria;p__Chloroflexota;c__Anaerolineae;o__Anaerolineales;f__UBA11657;g__BD1;s__BD1 sp003569365	N/A
LB2301H_00083	20.69	0	0	20.69		736676	126	25704	59.7	89.62	3	9	Not determined	d__Bacteria;p__Chloroflexota;c__Anaerolineae;o__Anaerolineales;f__UBA11657;g__BD1;s__BD1 sp003569365	N/A
LB2301H_00084	58.62	3.45	0	41.37	30-50	931779	153	32379	53.7	94.29	3	21	0	d__Bacteria;p__Actinobacteriota;c__Acidimicrobiia;o__IMCC26256;f__PALSA-555;g__SHUY01;s__SHUY01 sp009694435	N/A
LB2301H_00085	0	0	0	0		215589	27	125212	43.3	93.4	0	9	Not determined	Unclassified	No bacterial or archaeal marker
LB2301H_00086	64.1	0.43	0	61.95	>50	1210315	124	82576	53.3	95.03	3	33	0	d__Bacteria;p__Actinobacteriota;c__Acidimicrobiia;o__IMCC26256;f__PALSA-555;g__SHUY01;s__SHUY01 sp009694435	N/A
LB2301H_00087	21.56	0.63	0	18.41		1225186	366	5350	45.2	81.48	0	11	Not determined	d__Bacteria;p__Proteobacteria;c__Alphaproteobacteria;o__Rhizobiales;f__Beijerinckiaceae;g__Methylocystis;s__Methylocystis sp014190435	N/A
LB2301H_00088	0	0	0	0		111633	14	35104	48.8	90.56	0	1	Not determined	Unclassified Bacteria	Insufficient number of amino acids in MSA (2.4%)
LB2301H_00089	64.45	0	0	64.45	>50	2183570	380	14558	45.6	83.59	0	25	3	d__Bacteria;p__Proteobacteria;c__Alphaproteobacteria;o__Rhizobiales;f__Beijerinckiaceae;g__Methylocystis;s__	Genome not assigned to closest species as it falls outside its pre-defined ANI radius
LB2301H_00090	20.28	1.72	0	11.68		1305943	228	22544	59.3	90.11	0	10	Not determined	d__Bacteria;p__Chloroflexota;c__Anaerolineae;o__Anaerolineales;f__UBA11657;g__BD1;s__BD1 sp003569365	N/A
LB2301H_00091	43.1	0	0	43.1	30-50	1718506	326	23150	60.2	90.61	1	26	0	d__Bacteria;p__Chloroflexota;c__Anaerolineae;o__Anaerolineales;f__UBA11657;g__BD1;s__BD1 sp003569365	N/A
LB2301H_00092	79.22	1.76	0	70.42	>50	1298720	142	45803	47.6	93.8	3	37	0	d__Bacteria;p__Actinobacteriota;c__Actinomycetia;o__Nanopelagicales;f__Nanopelagicaceae;g__Planktophila;s__	Genome not assigned to closest species as it falls outside its pre-defined ANI radius
LB2301H_00093	8.33	0	0	8.33		650075	68	107753	50.5	94.77	3	13	Not determined	d__Bacteria;p__Actinobacteriota;c__Acidimicrobiia;o__Acidimicrobiales;f__Ilumatobacteraceae;g__UBA2093;s__	Genome not assigned to closest species as it falls outside its pre-defined ANI radius
LB2301H_00094	40.61	0	0	40.61	30-50	1044653	146	27493	59.6	90.16	3	14	0	d__Bacteria;p__Chloroflexota;c__Anaerolineae;o__Anaerolineales;f__UBA11657;g__BD1;s__BD1 sp003569365	N/A
LB2301H_00095	0	0	0	0		84521	7	18799	44.3	94.74	0	4	Not determined	d__Bacteria;p__Actinobacteriota;c__Actinomycetia;o__Nanopelagicales;f__Nanopelagicaceae;g__UBA7398;s__UBA7398 sp014190155	Genome domain questionable ( 10.8% Bacterial, 1.9% Archaeal)
LB2301H_00096	72.09	10.97	0	17.24		3200052	344	63008	55.2	91.64	6	57	Not determined	d__Bacteria;p__Planctomycetota;c__Phycisphaerae;o__Phycisphaerales;f__SM1A02;g__SYAC01;s__SYAC01 sp005789005	Genome has more than 15.8% of markers with multiple hits
LB2301H_00097	24.29	0	0	24.29		324434	163	2101	44.2	94.73	0	16	Not determined	d__Bacteria;p__Actinobacteriota;c__Actinomycetia;o__Nanopelagicales;f__Nanopelagicaceae;g__MAG-120802;s__MAG-120802 sp003569145	N/A
LB2301H_00098	26.33	0	0	26.33		1016180	149	41324	59.7	90.87	3	17	Not determined	d__Bacteria;p__Chloroflexota;c__Anaerolineae;o__Anaerolineales;f__UBA11657;g__BD1;s__BD1 sp003569365	N/A
LB2301H_00099	35.06	0.45	0	32.81	30-50	955049	220	12999	58.5	88.72	3	22	0	d__Bacteria;p__Chloroflexota;c__Anaerolineae;o__Anaerolineales;f__UBA11657;g__BD1;s__BD1 sp003569365	N/A
LB2301H_00100	12.64	0	0	12.64		768019	207	7128	58.2	89.55	3	10	Not determined	Unclassified Bacteria	Insufficient number of amino acids in MSA (7.7%)
LB2301H_00101	8.33	4.17	0	-12.52		697546	155	20242	49.6	95.12	0	20	Not determined	d__Bacteria;p__Actinobacteriota;c__Acidimicrobiia;o__Acidimicrobiales;f__Ilumatobacteraceae;g__BACL27;s__BACL27 sp003569125	N/A
LB2301H_00102	0	0	0	0		42853	25	1628	58.8	83.25	3	2	Not determined	Unclassified	No bacterial or archaeal marker
LB2301H_00103	38.84	1.21	14.29	32.79	30-50	1327631	278	8961	39	85.7	3	21	0	d__Bacteria;p__Proteobacteria;c__Gammaproteobacteria;o__Methylococcales;f__Methylomonadaceae;g__KS41;s__KS41 sp903939355	N/A
LB2301H_00104	62.26	0.95	0	57.51	>50	1820561	280	23470	45.8	83.41	3	29	1	d__Bacteria;p__Proteobacteria;c__Alphaproteobacteria;o__Rhizobiales;f__Beijerinckiaceae;g__Methylocystis;s__Methylocystis sp014190435	N/A
LB2301H_00105	51.72	0	0	51.72	>50	754662	140	50766	45.7	92.64	3	20	0	d__Bacteria;p__Actinobacteriota;c__Actinomycetia;o__Nanopelagicales;f__Nanopelagicaceae;g__Nanopelagicus;s__Nanopelagicus sp000378865	N/A
LB2301H_00106	55.15	1.92	33.33	45.55	30-50	1183163	189	27846	59.6	91.44	0	26	0	d__Bacteria;p__Chloroflexota;c__Anaerolineae;o__Anaerolineales;f__UBA11657;g__BD1;s__BD1 sp003569365	N/A
LB2301H_00107	30.83	0.16	0	30.03	30-50	1463573	250	23125	59.6	89.87	3	16	0	d__Bacteria;p__Chloroflexota;c__Anaerolineae;o__Anaerolineales;f__UBA11657;g__BD1;s__BD1 sp003569365	N/A
LB2301H_00108	57.98	1.28	0	51.58	>50	1202490	193	30922	53	94.96	3	22	0	d__Bacteria;p__Actinobacteriota;c__Acidimicrobiia;o__IMCC26256;f__PALSA-555;g__SHUY01;s__SHUY01 sp009694435	N/A
LB2301H_00109	12.92	0	0	12.92		732550	151	13780	58.3	87.71	0	20	Not determined	d__Bacteria;p__Nitrospirota;c__Nitrospiria;o__Nitrospirales;f__Nitrospiraceae;g__Palsa-1315;s__	Genome not assigned to closest species as it falls outside its pre-defined ANI radius
LB2301H_00110	36.75	1	20	31.75	30-50	1683646	432	9228	59.4	91.74	3	19	3	d__Bacteria;p__Proteobacteria;c__Gammaproteobacteria;o__Burkholderiales;f__Burkholderiaceae;g__Rhodoferax;s__Rhodoferax sp014190675	N/A
LB2301H_00111	72.11	0.87	0	67.76	>50	2512539	435	13052	39.6	86.01	3	35	0	d__Bacteria;p__Proteobacteria;c__Gammaproteobacteria;o__Methylococcales;f__Methylomonadaceae;g__KS41;s__KS41 sp903939355	N/A
LB2301H_00112	58.33	0	0	58.33	>50	1654615	280	15703	59.8	90.45	3	32	0	d__Bacteria;p__Chloroflexota;c__Anaerolineae;o__Anaerolineales;f__UBA11657;g__BD1;s__BD1 sp003569365	N/A
LB2301H_00113	26.65	0	0	26.65		909059	176	15683	59.3	91.24	0	5	Not determined	d__Bacteria;p__Chloroflexota;c__Anaerolineae;o__Anaerolineales;f__UBA11657;g__BD1;s__BD1 sp003569365	N/A
LB2301H_00114	67.24	1.72	0	58.64	>50	904940	92	66527	37.4	94.29	3	18	0	d__Bacteria;p__Proteobacteria;c__Gammaproteobacteria;o__Burkholderiales;f__Methylophilaceae;g__Methylopumilus;s__Methylopumilus sp014190615	N/A
LB2301H_00115	12.28	0	0	12.28		274764	59	19982	58.1	84.85	0	7	Not determined	Unclassified Bacteria	Insufficient number of amino acids in MSA (6.6%)
LB2301H_00116	72.29	0	0	72.29	>50	857899	48	72932	29	95.77	1	25	0	d__Bacteria;p__Proteobacteria;c__Alphaproteobacteria;o__Pelagibacterales;f__Pelagibacteraceae;g__Fonsibacter;s__	Genome not assigned to closest species as it falls outside its pre-defined ANI radius
LB2301H_00117	44.83	0	0	44.83	30-50	1677830	250	50865	59.7	90.94	0	12	0	d__Bacteria;p__Chloroflexota;c__Anaerolineae;o__Anaerolineales;f__UBA11657;g__BD1;s__BD1 sp003569365	N/A
LB2301H_00118	82.48	0.43	0	80.33	>50	1085077	76	73424	36.7	94.19	3	32	0	d__Bacteria;p__Proteobacteria;c__Gammaproteobacteria;o__Burkholderiales;f__Methylophilaceae;g__Methylopumilus;s__Methylopumilus sp014190615	N/A
LB2301H_00119	13.33	0	0	13.33		218493	30	34253	59	92.97	0	0	Not determined	d__Bacteria;p__Chloroflexota;c__Anaerolineae;o__Anaerolineales;f__UBA11657;g__BD1;s__BD1 sp003569365	N/A
LB2301H_00120	0	0	0	0		115135	7	29448	36	90.52	0	6	Not determined	Unclassified Archaea	Insufficient number of amino acids in MSA (2.3%)
LB2301H_00121	8.33	4.17	0	-12.52		664709	207	4912	58.8	86.69	0	5	Not determined	Unclassified Bacteria	Insufficient number of amino acids in MSA (6.1%)
LB2301H_00122	35.09	0.88	0	30.69	30-50	1333807	208	21302	46.3	84.98	0	15	0	d__Bacteria;p__Proteobacteria;c__Alphaproteobacteria;o__Rhizobiales;f__Beijerinckiaceae;g__Methylocystis;s__Methylocystis sp014190435	N/A
LB2301H_00123	31.03	0	0	31.03	30-50	890527	206	11531	59.9	90.44	3	21	0	d__Bacteria;p__Chloroflexota;c__Anaerolineae;o__Anaerolineales;f__UBA11657;g__BD1;s__BD1 sp003569365	N/A
LB2301H_00124	29.47	0	0	29.47		836405	81	102914	59.9	90.83	3	17	Not determined	d__Bacteria;p__Chloroflexota;c__Anaerolineae;o__Anaerolineales;f__UBA11657;g__BD1;s__BD1 sp003569365	N/A
LB2301H_00125	55.75	0.18	0	54.85	>50	899785	81	111567	41.5	94.67	3	24	0	d__Bacteria;p__Actinobacteriota;c__Actinomycetia;o__Nanopelagicales;f__Nanopelagicaceae;g__Nanopelagicus;s__Nanopelagicus sp000378865	N/A
LB2301H_00126	32.58	0	0	32.58	30-50	768620	154	29964	59.5	91.03	3	17	0	d__Bacteria;p__Chloroflexota;c__Anaerolineae;o__Anaerolineales;f__UBA11657;g__BD1;s__BD1 sp003569365	N/A
LB2301H_00127	23.77	1.06	0	18.47		731356	179	22986	59.4	91.81	1	12	Not determined	d__Bacteria;p__Chloroflexota;c__Anaerolineae;o__Anaerolineales;f__UBA11657;g__BD1;s__BD1 sp003569365	N/A
LB2301H_00128	37.85	0.16	0	37.05	30-50	1032241	194	19449	59.4	90.59	0	14	0	d__Bacteria;p__Chloroflexota;c__Anaerolineae;o__Anaerolineales;f__UBA11657;g__BD1;s__BD1 sp003569365	N/A
LB2301H_00129	0	0	0	0		125484	3	68536	48.1	80.74	0	1	Not determined	Unclassified Bacteria	Insufficient number of amino acids in MSA (1.7%)
LB2301H_00130	5.26	0	0	5.26		96380	17	14799	45.3	89.06	0	2	Not determined	Unclassified Bacteria	Insufficient number of amino acids in MSA (2.4%)
LB2301H_00131	47.44	0	0	47.44	30-50	2048036	362	17897	59.7	89.68	3	30	1	d__Bacteria;p__Chloroflexota;c__Anaerolineae;o__Anaerolineales;f__UBA11657;g__BD1;s__BD1 sp003569365	N/A
LB2301H_00132	10.34	0	0	10.34		1032110	273	8084	64.1	92.06	3	9	Not determined	Unclassified Bacteria	Insufficient number of amino acids in MSA (8.3%)
LB2301H_00133	90.36	0	0	90.36	>50	1096327	26	173647	29.5	94.97	3	32	0	d__Bacteria;p__Proteobacteria;c__Alphaproteobacteria;o__Pelagibacterales;f__Pelagibacteraceae;g__Fonsibacter;s__	Genome not assigned to closest species as it falls outside its pre-defined ANI radius
LB2301H_00134	46.39	1.28	0	39.99	30-50	1231452	195	31729	51.2	95.2	0	30	0	d__Bacteria;p__Actinobacteriota;c__Acidimicrobiia;o__Acidimicrobiales;f__Ilumatobacteraceae;g__UBA2093;s__UBA2093 sp014190235	N/A
LB2301H_00135	53.64	0.1	0	53.14	>50	1647406	325	13378	59.7	90.28	4	31	0	d__Bacteria;p__Chloroflexota;c__Anaerolineae;o__Anaerolineales;f__UBA11657;g__BD1;s__BD1 sp003569365	N/A
LB2301H_00136	75.86	34.44	0	-96.34		3137455	313	55315	45.4	89.94	8	58	Not determined	d__Bacteria;p__Bacteroidota;c__Bacteroidia;o__NS11-12g;f__SHWZ01;g__;s__	Genome has more than 37.5% of markers with multiple hits
LB2301H_00137	48.28	0	0	48.28	30-50	866685	114	107609	45.5	95.3	0	29	0	d__Bacteria;p__Actinobacteriota;c__Actinomycetia;o__Nanopelagicales;f__Nanopelagicaceae;g__Planktophila;s__Planktophila sp003569265	N/A
LB2301H_00138	60.41	0.7	0	56.91	>50	1029095	143	46468	45.6	94.87	3	30	0	d__Bacteria;p__Actinobacteriota;c__Actinomycetia;o__Nanopelagicales;f__Nanopelagicaceae;g__Planktophila;s__Planktophila sp003569265	N/A
LB2301H_00139	19.44	0	0	19.44		1045151	258	10887	59.2	89.74	3	13	Not determined	d__Bacteria;p__Chloroflexota;c__Anaerolineae;o__Anaerolineales;f__UBA11657;g__BD1;s__BD1 sp003569365	N/A
LB2301H_00140	0	0	0	0		61155	5	45211	35.3	93.5	0	0	Not determined	Unclassified Bacteria	Insufficient number of amino acids in MSA (1.6%)
LB2301H_00141	50.86	0	0	50.86	>50	1383330	226	30377	49.5	95.47	0	34	0	d__Bacteria;p__Omnitrophota;c__Koll11;o__2-01-FULL-45-10;f__2-01-FULL-45-10;g__;s__	N/A
LB2301H_00142	0	0	0	0		162577	17	24506	48.1	86.46	0	0	Not determined	Unclassified Bacteria	Insufficient number of amino acids in MSA (0.8%)
LB2301H_00143	35.91	0.91	0	31.36	30-50	1062673	161	33480	60	90.69	3	18	0	d__Bacteria;p__Chloroflexota;c__Anaerolineae;o__Anaerolineales;f__UBA11657;g__BD1;s__BD1 sp003569365	N/A
LB2301H_00144	27.19	0	0	27.19		680168	178	9090	58.5	88.93	0	18	Not determined	d__Bacteria;p__Nitrospirota;c__Nitrospiria;o__Nitrospirales;f__Nitrospiraceae;g__Palsa-1315;s__	Genome not assigned to closest species as it falls outside its pre-defined ANI radius
LB2301H_00145	6.9	0	0	6.9		129322	15	26324	60.7	90.84	0	9	Not determined	Unclassified Bacteria	Insufficient number of amino acids in MSA (6.5%)
LB2301H_00146	53.31	0.91	0	48.76	30-50	2037378	329	19934	59.5	88.65	3	33	0	d__Bacteria;p__Chloroflexota;c__Anaerolineae;o__Anaerolineales;f__UBA11657;g__BD1;s__BD1 sp003569365	N/A
LB2301H_00147	78.62	1.05	0	73.37	>50	1310254	141	51571	47	95.15	3	37	0	d__Bacteria;p__Actinobacteriota;c__Actinomycetia;o__Nanopelagicales;f__Nanopelagicaceae;g__Planktophila;s__	Genome not assigned to closest species as it falls outside its pre-defined ANI radius
LB2301H_00148	57.65	0.06	0	57.35	>50	1971221	361	13395	39.6	85.72	3	25	0	d__Bacteria;p__Proteobacteria;c__Gammaproteobacteria;o__Methylococcales;f__Methylomonadaceae;g__KS41;s__KS41 sp903939355	N/A
LB2301H_00149	0	0	0	0		45088	1	45088	44	92.41	0	2	Not determined	Unclassified Bacteria	Insufficient number of amino acids in MSA (0.8%)
LB2301H_00150	9.48	0	0	9.48		626915	156	8590	56.6	91.1	3	7	Not determined	Unclassified Bacteria	Insufficient number of amino acids in MSA (6.5%)
LB2301H_00151	48.46	2.99	0	33.51	30-50	1554314	338	11703	61.2	89.21	0	21	0	d__Bacteria;p__Chloroflexota;c__UBA2235;o__UBA12225;f__UBA12225;g__UBA12225;s__UBA12225 sp002347925	N/A
LB2301H_00152	45.18	1.29	0	38.73	30-50	1755133	466	6826	39.8	84.77	3	23	1	d__Bacteria;p__Proteobacteria;c__Gammaproteobacteria;o__Methylococcales;f__Methylomonadaceae;g__KS41;s__KS41 sp903939355	N/A
LB2301H_00153	10.34	0	0	10.34		147375	11	39491	50.5	89.9	0	4	Not determined	Unclassified Bacteria	Insufficient number of amino acids in MSA (8.1%)
LB2301H_00154	43.87	0.48	0	41.47	30-50	1457387	352	8316	52.7	92.47	1	15	0	d__Bacteria;p__Planctomycetota;c__Phycisphaerae;o__Phycisphaerales;f__SM1A02;g__SYAC01;s__SYAC01 sp005789005	N/A
LB2301H_00155	8.33	0	0	8.33		739333	189	8132	56	88.9	2	20	Not determined	d__Bacteria;p__Nitrospirota;c__Nitrospiria;o__Nitrospirales;f__Nitrospiraceae;g__Palsa-1315;s__	Genome not assigned to closest species as it falls outside its pre-defined ANI radius
LB2301H_00156	49.12	0	0	49.12	30-50	2185009	390	18259	46.3	83.37	0	35	0	d__Bacteria;p__Proteobacteria;c__Alphaproteobacteria;o__Rhizobiales;f__Beijerinckiaceae;g__Methylocystis;s__Methylocystis sp014190435	N/A
LB2301H_00157	23.63	0.1	100	23.13		659274	110	23723	59.9	89.65	0	19	Not determined	d__Bacteria;p__Chloroflexota;c__Anaerolineae;o__Anaerolineales;f__UBA11657;g__BD1;s__BD1 sp003569365	N/A
LB2301H_00158	10.64	0	0	10.64		978506	331	4084	64.1	84.51	0	6	Not determined	d__Bacteria;p__Verrucomicrobiota;c__Verrucomicrobiae;o__Pedosphaerales;f__BJHT01;g__BJHT01;s__BJHT01 sp014193395	Genome domain questionable ( 19.2% Bacterial, 9.4% Archaeal)
LB2301H_00159	55.43	8.65	0	12.18		1331043	329	13550	62.4	92.28	6	35	Not determined	d__Bacteria;p__Actinobacteriota;c__Actinomycetia;o__Nanopelagicales;f__S36-B12;g__GCA-2737125;s__GCA-2737125 sp014190275	N/A
LB2301H_00160	0	0	0	0		78983	10	51260	46.4	88.5	0	4	Not determined	Unclassified Bacteria	Insufficient number of amino acids in MSA (1.6%)
LB2301H_00161	19.83	0	0	19.83		844417	304	3618	59	89.19	2	17	Not determined	d__Bacteria;p__Chloroflexota;c__Anaerolineae;o__Anaerolineales;f__UBA11657;g__BD1;s__BD1 sp003569365	N/A
LB2301H_00162	47.03	12.73	0	-16.62		1933963	307	32277	58.5	89.65	3	33	Not determined	d__Bacteria;p__Nitrospirota;c__Nitrospiria;o__Nitrospirales;f__Nitrospiraceae;g__Palsa-1315;s__	N/A
LB2301H_00163	43.03	0.34	50	41.33	30-50	1624078	348	12032	45.4	82.91	0	20	4	d__Bacteria;p__Proteobacteria;c__Alphaproteobacteria;o__Rhizobiales;f__Beijerinckiaceae;g__Methylocystis;s__Methylocystis sp014190435	N/A
LB2301H_00164	12.07	0	0	12.07		561122	56	26348	60	89.28	0	5	Not determined	Unclassified Bacteria	Insufficient number of amino acids in MSA (10.0%)
LB2301H_00165	21.16	0	0	21.16		804479	128	29507	59.3	89.96	0	18	Not determined	d__Bacteria;p__Chloroflexota;c__Anaerolineae;o__Anaerolineales;f__UBA11657;g__BD1;s__BD1 sp003569365	N/A
LB2301H_00166	49.87	0	0	49.87	30-50	1482246	442	4906	59.6	90.21	3	24	0	d__Bacteria;p__Chloroflexota;c__Anaerolineae;o__Anaerolineales;f__UBA11657;g__BD1;s__BD1 sp003569365	N/A
LB2301H_00167	4.45	0.5	0	1.95		492501	38	22975	27.4	92.56	0	10	Not determined	Unclassified	No bacterial or archaeal marker
LB2301H_00168	47.88	0	0	47.88	30-50	1271454	183	30698	59.9	91.13	3	19	0	d__Bacteria;p__Chloroflexota;c__Anaerolineae;o__Anaerolineales;f__UBA11657;g__BD1;s__BD1 sp003569365	N/A
LB2301H_00169	30.17	0	0	30.17	30-50	1013599	247	7301	64.7	92.64	0	26	0	d__Bacteria;p__Gemmatimonadota;c__Gemmatimonadetes;o__Gemmatimonadales;f__Gemmatimonadaceae;g__Fen-1231;s__Fen-1231 sp014192065	N/A
LB2301H_00170	55.64	1.72	0	47.04	30-50	696533	85	41730	43.7	94.6	3	16	0	d__Bacteria;p__Actinobacteriota;c__Actinomycetia;o__Nanopelagicales;f__Nanopelagicaceae;g__UBA7398;s__UBA7398 sp014190155	N/A
LB2301H_00171	62.15	0.49	100	59.7	>50	1643307	194	23804	35.6	92.69	0	22	0	d__Bacteria;p__Bacteroidota;c__Bacteroidia;o__Chitinophagales;f__Chitinophagaceae;g__Sediminibacterium;s__Sediminibacterium sp009693715	N/A
LB2301H_00172	57.55	0	0	57.55	>50	814997	58	97131	50.2	94.73	2	23	0	d__Bacteria;p__Actinobacteriota;c__Acidimicrobiia;o__Acidimicrobiales;f__Ilumatobacteraceae;g__BACL27;s__BACL27 sp014190055	N/A
LB2301H_00173	52.73	0.91	0	48.18	30-50	1218917	180	29631	59.6	91.62	0	27	0	d__Bacteria;p__Chloroflexota;c__Anaerolineae;o__Anaerolineales;f__UBA11657;g__BD1;s__BD1 sp003569365	N/A
LB2301H_00174	69.55	1.24	0	63.35	>50	1957904	229	36874	53.2	92.79	4	23	0	d__Bacteria;p__Planctomycetota;c__Phycisphaerae;o__Phycisphaerales;f__SM1A02;g__SYAC01;s__SYAC01 sp005789005	N/A
LB2301H_00175	20.11	0	0	20.11		1125421	98	70413	59.8	90.92	3	17	Not determined	d__Bacteria;p__Chloroflexota;c__Anaerolineae;o__Anaerolineales;f__UBA11657;g__BD1;s__BD1 sp003569365	N/A
LB2301H_00176	24.46	0.08	0	24.06		736229	167	9713	59.6	89.72	0	13	Not determined	d__Bacteria;p__Chloroflexota;c__Anaerolineae;o__Anaerolineales;f__UBA11657;g__BD1;s__BD1 sp003569365	N/A
LB2301H_00177	33.62	0	0	33.62	30-50	931513	186	19377	58.3	88.55	3	11	0	d__Bacteria;p__Chloroflexota;c__Anaerolineae;o__Anaerolineales;f__UBA11657;g__BD1;s__BD1 sp003569365	N/A
LB2301H_00178	4.17	0	0	4.17		88084	10	26081	50.3	84.95	2	0	Not determined	Unclassified Archaea	Insufficient number of amino acids in MSA (3.9%)
LB2301H_00179	47.88	0.91	0	43.33	30-50	1489044	241	20119	59.3	89.94	3	18	0	d__Bacteria;p__Chloroflexota;c__Anaerolineae;o__Anaerolineales;f__UBA11657;g__BD1;s__BD1 sp003569365	N/A
LB2301H_00180	7.02	0	0	7.02		629336	93	28667	57.6	89.66	0	12	Not determined	d__Bacteria;p__Nitrospirota;c__Nitrospiria;o__Nitrospirales;f__Nitrospiraceae;g__Palsa-1315;s__Palsa-1315 sp002737345	N/A
LB2301H_00181	46.97	0	0	46.97	30-50	1493994	184	34881	59	90.26	3	25	0	d__Bacteria;p__Chloroflexota;c__Anaerolineae;o__Anaerolineales;f__UBA11657;g__BD1;s__BD1 sp003569365	N/A
LB2301H_00182	92.2	2.49	0	79.75	>50	2001114	329	19682	53.3	89.52	3	34	1	d__Bacteria;p__Proteobacteria;c__Gammaproteobacteria;o__Burkholderiales;f__Nitrosomonadaceae;g__VFJL01;s__VFJL01 sp013450215	N/A
LB2301H_00183	60.91	0.91	0	56.36	>50	1873806	245	54750	59.9	91.28	0	26	1	d__Bacteria;p__Chloroflexota;c__Anaerolineae;o__Anaerolineales;f__UBA11657;g__BD1;s__BD1 sp003569365	N/A
LB2301H_00184	52.26	0.67	33.33	48.91	30-50	733495	107	32991	36.2	94.49	3	18	0	d__Bacteria;p__Proteobacteria;c__Gammaproteobacteria;o__Burkholderiales;f__Methylophilaceae;g__Methylopumilus;s__Methylopumilus sp014190615	N/A
LB2301H_00185	70.8	3.33	0	54.15	>50	1222201	135	91933	42.8	93.94	3	33	0	d__Bacteria;p__Actinobacteriota;c__Actinomycetia;o__Nanopelagicales;f__Nanopelagicaceae;g__UBA3012;s__	Genome not assigned to closest species as it falls outside its pre-defined ANI radius
LB2301H_00186	35.27	0	0	35.27	30-50	1378348	207	30119	59.4	89.98	3	20	0	d__Bacteria;p__Chloroflexota;c__Anaerolineae;o__Anaerolineales;f__UBA11657;g__BD1;s__BD1 sp003569365	N/A
LB2301H_00187	35.51	0.91	0	30.96	30-50	1015269	178	16936	58.3	89.19	3	15	1	d__Bacteria;p__Nitrospirota;c__Nitrospiria;o__Nitrospirales;f__Nitrospiraceae;g__Palsa-1315;s__	Genome not assigned to closest species as it falls outside its pre-defined ANI radius
LB2301H_00188	16.66	0	0	16.66		1083946	349	4124	60.5	91.1	0	4	Not determined	d__Bacteria;p__Proteobacteria;c__Gammaproteobacteria;o__Burkholderiales;f__Burkholderiaceae;g__Rhodoferax;s__Rhodoferax sp014190675	N/A
LB2301H_00189	24.14	0	0	24.14		787272	194	7293	59.6	89.53	3	16	Not determined	d__Bacteria;p__Chloroflexota;c__Anaerolineae;o__Anaerolineales;f__UBA11657;g__BD1;s__BD1 sp003569365	N/A
LB2301H_00190	38.91	0.1	0	38.41	30-50	914776	197	9662	59.5	90.3	6	18	0	d__Bacteria;p__Chloroflexota;c__Anaerolineae;o__Anaerolineales;f__UBA11657;g__BD1;s__BD1 sp003569365	N/A
LB2301H_00191	54.55	0	0	54.55	>50	2051589	514	7307	59.5	89.86	3	35	0	d__Bacteria;p__Chloroflexota;c__Anaerolineae;o__Anaerolineales;f__UBA11657;g__BD1;s__BD1 sp003569365	N/A
LB2301H_00192	90.96	1.2	0	84.96	>50	1079685	52	120019	30.8	94.47	3	32	0	d__Bacteria;p__Proteobacteria;c__Alphaproteobacteria;o__Pelagibacterales;f__Pelagibacteraceae;g__Fonsibacter;s__Fonsibacter ubiquis	N/A
LB2301H_00193	29.31	0	0	29.31		1019022	124	31845	59.7	90.11	3	30	Not determined	d__Bacteria;p__Chloroflexota;c__Anaerolineae;o__Anaerolineales;f__UBA11657;g__BD1;s__BD1 sp003569365	N/A
LB2301H_00194	28.79	0	0	28.79		557650	52	115571	60.1	91.7	0	4	Not determined	d__Bacteria;p__Chloroflexota;c__Anaerolineae;o__Anaerolineales;f__UBA11657;g__BD1;s__BD1 sp003569365	N/A
LB2301H_00195	70.7	0	0	70.7	>50	1887888	220	31576	51.8	94.3	3	22	0	d__Bacteria;p__Planctomycetota;c__Phycisphaerae;o__Phycisphaerales;f__SM1A02;g__F1-60-MAGs104;s__	Genome not assigned to closest species as it falls outside its pre-defined ANI radius
LB2301H_00196	10.11	0	0	10.11		105827	2	104398	32.7	95.11	0	10	Not determined	d__Bacteria;p__Patescibacteria;c__Dojkabacteria;o__B142;f__OLB20;g__;s__	Genome domain questionable ( 17.5% Bacterial, 7.5% Archaeal)
LB2301H_00197	3.88	0	0	3.88		141071	11	88430	56.7	91.38	0	2	Not determined	Unclassified Archaea	Insufficient number of amino acids in MSA (7.3%)
LB2301H_00198	8.62	0	0	8.62		171673	12	31699	50.7	89.67	0	15	Not determined	Unclassified Archaea	Insufficient number of amino acids in MSA (9.0%)
LB2301H_00199	24.14	0	0	24.14		1249752	257	13685	59.4	90.03	3	15	Not determined	d__Bacteria;p__Chloroflexota;c__Anaerolineae;o__Anaerolineales;f__UBA11657;g__BD1;s__BD1 sp003569365	N/A
LB2301H_00200	0	0	0	0		122213	11	71938	60	93	0	1	Not determined	Unclassified	No bacterial or archaeal marker
LB2301H_00201	48.86	0.91	0	44.31	30-50	1280316	188	55430	59.4	90.47	2	27	0	d__Bacteria;p__Chloroflexota;c__Anaerolineae;o__Anaerolineales;f__UBA11657;g__BD1;s__BD1 sp003569365	N/A
LB2301H_00202	71.82	0	0	71.82	>50	2276849	240	38933	59.6	90.24	3	36	0	d__Bacteria;p__Chloroflexota;c__Anaerolineae;o__Anaerolineales;f__UBA11657;g__BD1;s__BD1 sp003569365	N/A
LB2301H_00203	35.92	0.32	0	34.32	30-50	1293326	235	19925	45.2	83.06	0	15	0	d__Bacteria;p__Proteobacteria;c__Alphaproteobacteria;o__Rhizobiales;f__Beijerinckiaceae;g__Methylocystis;s__Methylocystis sp014190435	N/A
LB2301H_00204	0	0	0	0		52838	3	47381	59.2	86.3	0	0	Not determined	Unclassified	No bacterial or archaeal marker
LB2301H_00205	53.42	1.71	0	44.87	30-50	1206688	218	25193	51.5	95.08	1	23	0	d__Bacteria;p__Actinobacteriota;c__Acidimicrobiia;o__Acidimicrobiales;f__Ilumatobacteraceae;g__UBA3006;s__	Genome not assigned to closest species as it falls outside its pre-defined ANI radius
LB2301H_00206	0	0	0	0		126452	10	67821	51.5	90.54	0	1	Not determined	Unclassified	No bacterial or archaeal marker
LB2301H_00207	18.03	0	0	18.03		700540	256	3232	58.7	89.31	0	9	Not determined	d__Bacteria;p__Chloroflexota;c__Anaerolineae;o__Anaerolineales;f__UBA11657;g__BD1;s__BD1 sp003569365	N/A
LB2301H_00208	64.08	1.42	0	56.98	>50	2372471	358	20118	45.7	83.67	0	28	1	d__Bacteria;p__Proteobacteria;c__Alphaproteobacteria;o__Rhizobiales;f__Beijerinckiaceae;g__Methylocystis;s__Methylocystis sp014190435	N/A
LB2301H_00209	40.33	0.71	0	36.78	30-50	1607320	308	12104	45.6	83.52	2	25	0	d__Bacteria;p__Proteobacteria;c__Alphaproteobacteria;o__Rhizobiales;f__Beijerinckiaceae;g__Methylocystis;s__Methylocystis sp014190435	N/A
LB2301H_00210	10.34	0	0	10.34		452874	49	40860	58.4	90.97	0	10	Not determined	Unclassified Bacteria	Insufficient number of amino acids in MSA (9.8%)
LB2301H_00211	63.21	0	0	63.21	>50	852707	110	42308	34.1	94.57	0	12	0	d__Bacteria;p__Proteobacteria;c__Alphaproteobacteria;o__Pelagibacterales;f__Pelagibacteraceae;g__Fonsibacter;s__	Genome not assigned to closest species as it falls outside its pre-defined ANI radius
LB2301H_00212	82.61	32.27	0	-78.74		3244790	599	14050	49.2	89.19	7	48	Not determined	d__Bacteria;p__Chloroflexota;c__Anaerolineae;o__Anaerolineales;f__UBA11657;g__BD1;s__	Genome has more than 25.8% of markers with multiple hits
LB2301H_00213	6.9	0	0	6.9		577548	231	2986	59.5	89.83	2	8	Not determined	Unclassified Bacteria	Insufficient number of amino acids in MSA (4.5%)
LB2301H_00214	43.61	0	0	43.61	30-50	1254093	213	24058	58.4	88.38	0	25	1	d__Bacteria;p__Nitrospirota;c__Nitrospiria;o__Nitrospirales;f__Nitrospiraceae;g__Palsa-1315;s__	Genome not assigned to closest species as it falls outside its pre-defined ANI radius
LB2301H_00215	20.45	2.59	0	7.5		879723	251	5433	58.2	91.41	2	14	Not determined	d__Bacteria;p__Chloroflexota;c__Anaerolineae;o__Anaerolineales;f__UBA11657;g__BD1;s__BD1 sp003569365	N/A
LB2301H_00216	8.74	0	0	8.74		42805	2	40912	32.7	86.4	0	1	Not determined	Unclassified Archaea	Insufficient number of amino acids in MSA (5.8%)
LB2301H_00217	69.53	0	0	69.53	>50	1037936	46	156684	41.6	94.66	3	35	0	d__Bacteria;p__Actinobacteriota;c__Actinomycetia;o__Nanopelagicales;f__Nanopelagicaceae;g__Nanopelagicus;s__	Genome not assigned to closest species as it falls outside its pre-defined ANI radius
LB2301H_00218	6.31	0	0	6.31		120687	11	31589	51.3	90.37	0	7	Not determined	Unclassified Bacteria	Insufficient number of amino acids in MSA (3.9%)
LB2301H_00219	40.52	0	0	40.52	30-50	1308340	348	5355	64.9	93.36	0	15	0	d__Bacteria;p__Acidobacteriota;c__Vicinamibacteria;o__Vicinamibacterales;f__UBA2999;g__12-FULL-67-14b;s__12-FULL-67-14b sp002737365	N/A
LB2301H_00220	4.45	0.5	0	1.95		475983	64	13755	42.2	93.5	0	1	Not determined	Unclassified	No bacterial or archaeal marker
LB2301H_00221	50.31	0	0	50.31	>50	1291696	174	68830	47.3	95.09	0	16	0	d__Bacteria;p__Actinobacteriota;c__Acidimicrobiia;o__Acidimicrobiales;f__Ilumatobacteraceae;g__BACL27;s__	N/A
LB2301H_00222	86.75	1.93	0	77.1	>50	1360956	107	54891	41.6	88.52	7	42	0	d__Bacteria;p__Proteobacteria;c__Gammaproteobacteria;o__Burkholderiales;f__Nitrosomonadaceae;g__BJGV01;s__BJGV01 sp014190895	N/A
LB2301H_00223	50	0	0	50	30-50	468726	141	5732	53	94.64	3	10	0	d__Bacteria;p__Actinobacteriota;c__Acidimicrobiia;o__IMCC26256;f__PALSA-555;g__SHUY01;s__SHUY01 sp009694435	N/A
LB2301H_00224	50.39	1.82	0	41.29	30-50	1530846	318	12447	60	91.08	0	19	1	d__Bacteria;p__Chloroflexota;c__Anaerolineae;o__Anaerolineales;f__UBA11657;g__BD1;s__BD1 sp003569365	N/A
LB2301H_00225	50.14	0.91	0	45.59	30-50	1634434	240	45757	59.4	89.39	3	27	0	d__Bacteria;p__Chloroflexota;c__Anaerolineae;o__Anaerolineales;f__UBA11657;g__BD1;s__BD1 sp003569365	N/A
LB2301H_00226	0	0	0	0		129514	14	30935	28.1	94.55	0	0	Not determined	Unclassified	No bacterial or archaeal marker
LB2301H_00227	79.49	0.81	16.67	75.44	>50	1932058	279	16833	40	89.99	4	29	0	d__Bacteria;p__Proteobacteria;c__Gammaproteobacteria;o__Methylococcales;f__Methylomonadaceae;g__UBA10906;s__UBA10906 sp014191975	N/A
LB2301H_00228	54.08	0.63	0	50.93	>50	1972172	338	16107	45.1	81.86	3	28	2	d__Bacteria;p__Proteobacteria;c__Alphaproteobacteria;o__Rhizobiales;f__Beijerinckiaceae;g__Methylocystis;s__Methylocystis sp014190435	N/A
LB2301H_00229	45.61	0	0	45.61	30-50	1019715	205	21905	58.6	89.11	0	13	1	d__Bacteria;p__Nitrospirota;c__Nitrospiria;o__Nitrospirales;f__Nitrospiraceae;g__Palsa-1315;s__	Genome not assigned to closest species as it falls outside its pre-defined ANI radius
LB2301H_00230	42.61	0.05	0	42.36	30-50	1147893	228	15878	58.4	93.86	0	21	0	d__Bacteria;p__Actinobacteriota;c__Actinomycetia;o__Nanopelagicales;f__S36-B12;g__GCA-2737125;s__GCA-2737125 sp014190275	N/A
LB2301H_00231	55.17	0	0	55.17	>50	1412105	327	8909	59.7	90.67	0	24	0	d__Bacteria;p__Chloroflexota;c__Anaerolineae;o__Anaerolineales;f__UBA11657;g__BD1;s__BD1 sp003569365	N/A
LB2301H_00232	52.34	1.82	0	43.24	30-50	2067897	359	19951	59.2	90.57	3	28	0	d__Bacteria;p__Chloroflexota;c__Anaerolineae;o__Anaerolineales;f__UBA11657;g__BD1;s__BD1 sp003569365	N/A
LB2301H_00233	13.78	0	0	13.78		777503	237	5177	58.8	90.34	0	8	Not determined	d__Bacteria;p__Proteobacteria;c__Gammaproteobacteria;o__Burkholderiales;f__Burkholderiaceae;g__Rhodoferax;s__	Genome not assigned to closest species as it falls outside its pre-defined ANI radius
LB2301H_00234	4.17	0	0	4.17		124995	40	3829	54.4	88.51	0	0	Not determined	Unclassified Archaea	Insufficient number of amino acids in MSA (2.0%)
LB2301H_00235	18.6	1.16	0	12.8		1462913	263	34439	53.9	93.19	1	16	Not determined	d__Bacteria;p__Planctomycetota;c__Planctomycetia;o__Gemmatales;f__Gemmataceae;g__REEB421;s__	N/A
LB2301H_00236	26.65	0	0	26.65		1212760	148	46851	59.1	88.89	3	15	Not determined	d__Bacteria;p__Chloroflexota;c__Anaerolineae;o__Anaerolineales;f__UBA11657;g__BD1;s__BD1 sp003569365	N/A
LB2301H_00237	40.61	0.91	0	36.06	30-50	1313151	124	46075	59.1	90.06	0	18	0	d__Bacteria;p__Chloroflexota;c__Anaerolineae;o__Anaerolineales;f__UBA11657;g__BD1;s__BD1 sp003569365	N/A
LB2301H_00238	79.92	8.08	0	39.52	30-50	2571663	490	13160	49	85.56	3	39	0	d__Bacteria;p__Proteobacteria;c__Alphaproteobacteria;o__Rhizobiales;f__Beijerinckiaceae;g__Methylocystis;s__	Genome has more than 12.5% of markers with multiple hits;Genome not assigned to closest species as it falls outside its pre-defined ANI radius
LB2301H_00239	50.05	3.43	0	32.9	30-50	1721924	438	7059	47.3	84.29	2	34	0	d__Bacteria;p__Proteobacteria;c__Alphaproteobacteria;o__Rhizobiales;f__Beijerinckiaceae;g__Methylocystis;s__Methylocystis sp014190435	N/A
LB2301H_00240	42.58	1.24	0	36.38	30-50	1877020	448	8040	60.2	91.64	0	14	2	d__Bacteria;p__Proteobacteria;c__Gammaproteobacteria;o__Burkholderiales;f__Burkholderiaceae;g__Rhodoferax;s__Rhodoferax sp014190675	N/A
LB2301H_00241	36.82	0	0	36.82	30-50	1365611	161	59562	59.8	91.42	0	25	0	d__Bacteria;p__Chloroflexota;c__Anaerolineae;o__Anaerolineales;f__UBA11657;g__BD1;s__BD1 sp003569365	N/A
LB2301H_00242	73.68	1.52	16.67	66.08	>50	954186	88	64143	37.2	95.43	0	22	0	d__Bacteria;p__Proteobacteria;c__Gammaproteobacteria;o__Burkholderiales;f__Methylophilaceae;g__Methylopumilus;s__Methylopumilus sp014190615	N/A
LB2301H_00243	52.48	0.32	0	50.88	>50	1881753	287	16940	45.7	83.2	3	27	0	d__Bacteria;p__Proteobacteria;c__Alphaproteobacteria;o__Rhizobiales;f__Beijerinckiaceae;g__Methylocystis;s__Methylocystis sp014190435	N/A
LB2301H_00244	56.8	0.53	0	54.15	>50	870364	121	40889	40.2	93.61	0	24	0	d__Bacteria;p__Proteobacteria;c__Gammaproteobacteria;o__Burkholderiales;f__Methylophilaceae;g__Methylopumilus;s__Methylopumilus planktonicus	N/A
LB2301H_00245	0	0	0	0		114542	6	53088	57.7	90.61	0	0	Not determined	Unclassified Bacteria	Insufficient number of amino acids in MSA (0.7%)
LB2301H_00246	43.03	0	0	43.03	30-50	1207793	279	9627	59.2	89.63	3	23	0	d__Bacteria;p__Chloroflexota;c__Anaerolineae;o__Anaerolineales;f__UBA11657;g__BD1;s__BD1 sp003569365	N/A
LB2301H_00247	0	0	0	0		44655	26	1663	55.1	82.99	0	0	Not determined	Unclassified	No bacterial or archaeal marker
LB2301H_00248	60.91	0.2	50	59.91	>50	2312258	303	19723	59.5	88.86	0	26	0	d__Bacteria;p__Chloroflexota;c__Anaerolineae;o__Anaerolineales;f__UBA11657;g__BD1;s__BD1 sp003569365	N/A
LB2301H_00249	27.15	1.43	0	20		1005081	211	10084	58.8	91.75	4	14	Not determined	d__Bacteria;p__Proteobacteria;c__Gammaproteobacteria;o__Burkholderiales;f__Burkholderiaceae;g__Rhodoferax;s__	Genome not assigned to closest species as it falls outside its pre-defined ANI radius
LB2301H_00250	22.52	2.73	0	8.87		672664	118	16299	59.6	91.51	0	7	Not determined	d__Bacteria;p__Chloroflexota;c__Anaerolineae;o__Anaerolineales;f__UBA11657;g__BD1;s__BD1 sp003569365	N/A
LB2301H_00251	4.17	0	0	4.17		201750	19	41395	55.2	90.23	0	3	Not determined	Unclassified Bacteria	Insufficient number of amino acids in MSA (4.1%)
LB2301H_00252	8.33	0	0	8.33		81307	12	17637	33.9	80.95	1	2	Not determined	Unclassified Bacteria	Insufficient number of amino acids in MSA (2.4%)
LB2301H_00253	6.9	0	0	6.9		205982	102	1907	58.7	89.58	0	5	Not determined	Unclassified Bacteria	Insufficient number of amino acids in MSA (5.4%)
LB2301H_00254	47.99	0.5	0	45.49	30-50	1821586	359	12503	45.7	84.08	3	28	1	d__Bacteria;p__Proteobacteria;c__Alphaproteobacteria;o__Rhizobiales;f__Beijerinckiaceae;g__Methylocystis;s__Methylocystis sp014190435	N/A
LB2301H_00255	25.39	0	0	25.39		551693	162	5995	52.8	91.41	0	10	Not determined	d__Bacteria;p__Bdellovibrionota;c__Oligoflexia;o__Oligoflexales;f__RGVZ01;g__RGVZ01;s__	N/A
LB2301H_00256	39.55	0	0	39.55	30-50	985376	134	42667	59.5	90.76	3	15	0	d__Bacteria;p__Chloroflexota;c__Anaerolineae;o__Anaerolineales;f__UBA11657;g__BD1;s__BD1 sp003569365	N/A
LB2301H_00257	98.8	0	0	98.8	>50	1122035	2	639045	29.3	95.38	3	33	0	d__Bacteria;p__Proteobacteria;c__Alphaproteobacteria;o__Pelagibacterales;f__Pelagibacteraceae;g__Fonsibacter;s__	Genome not assigned to closest species as it falls outside its pre-defined ANI radius
LB2301H_00258	12.93	0	0	12.93		846491	236	6402	59.3	90.48	1	12	Not determined	d__Bacteria;p__Chloroflexota;c__Anaerolineae;o__Anaerolineales;f__UBA11657;g__BD1;s__BD1 sp003569365	N/A
LB2301H_00259	25.63	1.72	0	17.03		1372675	231	30471	59.3	88.4	3	22	Not determined	d__Bacteria;p__Chloroflexota;c__Anaerolineae;o__Anaerolineales;f__UBA11657;g__BD1;s__BD1 sp003569365	N/A
LB2301H_00260	70.69	30.96	17.07	-84.11		1329851	193	45739	42.5	95.01	5	36	Not determined	d__Bacteria;p__Actinobacteriota;c__Actinomycetia;o__Nanopelagicales;f__Nanopelagicaceae;g__Nanopelagicus;s__Nanopelagicus sp000378865	Genome has more than 31.7% of markers with multiple hits
LB2301H_00261	49.3	1.27	0	42.95	30-50	1947135	270	20645	45.9	82.71	0	23	5	d__Bacteria;p__Proteobacteria;c__Alphaproteobacteria;o__Rhizobiales;f__Beijerinckiaceae;g__Methylocystis;s__Methylocystis sp014190435	N/A
LB2301H_00262	37.93	0	0	37.93	30-50	1252395	290	8550	59.6	90.13	3	31	0	d__Bacteria;p__Chloroflexota;c__Anaerolineae;o__Anaerolineales;f__UBA11657;g__BD1;s__BD1 sp003569365	N/A
LB2301H_00263	0	0	0	0		85860	4	45382	58.6	90.93	0	0	Not determined	Unclassified Bacteria	Insufficient number of amino acids in MSA (1.6%)
LB2301H_00264	17.24	0	0	17.24		772871	214	4951	59.8	92.68	0	14	Not determined	d__Bacteria;p__Chloroflexota;c__Anaerolineae;o__Anaerolineales;f__UBA11657;g__BD1;s__BD1 sp003569365	N/A
LB2301H_00265	50.73	0	0	50.73	>50	1320323	138	77973	59.5	90.39	3	16	0	d__Bacteria;p__Chloroflexota;c__Anaerolineae;o__Anaerolineales;f__UBA11657;g__BD1;s__BD1 sp003569365	N/A
LB2301H_00266	19.35	0	0	19.35		1788412	484	6819	53.9	87.18	1	13	Not determined	d__Bacteria;p__Planctomycetota;c__Planctomycetia;o__Planctomycetales;f__Planctomycetaceae;g__SXXK01;s__SXXK01 sp003670925	N/A
LB2301H_00267	69.84	0.64	0	66.64	>50	1016394	96	75531	37.1	93.97	3	25	1	d__Bacteria;p__Proteobacteria;c__Gammaproteobacteria;o__Burkholderiales;f__Methylophilaceae;g__Methylopumilus;s__Methylopumilus sp014190615	N/A
LB2301H_00268	14.66	0	0	14.66		586714	317	1772	61.4	89.15	0	2	Not determined	Unclassified Bacteria	Insufficient number of amino acids in MSA (9.7%)
LB2301H_00269	43.04	0.2	0	42.04	30-50	794248	116	105592	47.2	94.93	3	19	0	d__Bacteria;p__Actinobacteriota;c__Actinomycetia;o__Nanopelagicales;f__Nanopelagicaceae;g__Planktophila;s__	Genome not assigned to closest species as it falls outside its pre-defined ANI radius
LB2301H_00270	62.81	1.05	50	57.56	>50	1110015	88	204794	43.5	95.25	0	34	0	d__Bacteria;p__Actinobacteriota;c__Actinomycetia;o__Nanopelagicales;f__Nanopelagicaceae;g__UBA7398;s__UBA7398 sp014190155	N/A
LB2301H_00271	63.12	1.05	0	57.87	>50	2380379	411	14127	45.2	83.13	1	34	3	d__Bacteria;p__Proteobacteria;c__Alphaproteobacteria;o__Rhizobiales;f__Beijerinckiaceae;g__Methylocystis;s__Methylocystis sp014190435	N/A
LB2301H_00272	36.9	0.91	0	32.35	30-50	1273835	278	17953	59	90.66	0	12	0	d__Bacteria;p__Chloroflexota;c__Anaerolineae;o__Anaerolineales;f__UBA11657;g__BD1;s__BD1 sp003569365	N/A
LB2301H_00273	0	0	0	0		147385	39	7479	57.3	91.45	0	0	Not determined	Unclassified Bacteria	Insufficient number of amino acids in MSA (1.4%)
LB2301H_00274	43.9	8.91	0	-0.65		1873969	465	6329	44.2	86.55	4	27	Not determined	d__Bacteria;p__Proteobacteria;c__Gammaproteobacteria;o__Legionellales;f__Legionellaceae;g__UBA11403;s__	Genome has more than 11.7% of markers with multiple hits
LB2301H_00275	80.19	0.9	20	75.69	>50	2744479	368	18425	45.4	83.19	3	38	6	d__Bacteria;p__Proteobacteria;c__Alphaproteobacteria;o__Rhizobiales;f__Beijerinckiaceae;g__Methylocystis;s__Methylocystis sp014190435	N/A
LB2301H_00276	55.79	0	0	55.79	>50	1146740	373	3889	52.1	94.87	2	19	0	d__Bacteria;p__Actinobacteriota;c__Acidimicrobiia;o__Acidimicrobiales;f__Ilumatobacteraceae;g__Casp-actino8;s__	Genome not assigned to closest species as it falls outside its pre-defined ANI radius
LB2301H_00277	10.34	0	0	10.34		351196	11	92023	60.2	88.89	0	8	Not determined	Unclassified Bacteria	Insufficient number of amino acids in MSA (9.8%)
LB2301H_00278	43.58	0.32	0	41.98	30-50	1301249	159	24000	46.1	83.99	0	19	1	d__Bacteria;p__Proteobacteria;c__Alphaproteobacteria;o__Rhizobiales;f__Beijerinckiaceae;g__Methylocystis;s__Methylocystis sp014190435	N/A
LB2301H_00279	8.62	0	0	8.62		150720	10	75528	59.5	89.95	0	10	Not determined	Unclassified Bacteria	Insufficient number of amino acids in MSA (7.2%)
LB2301H_00280	12.07	0	0	12.07		485200	74	53534	58.4	89.29	0	3	Not determined	Unclassified Bacteria	Insufficient number of amino acids in MSA (7.8%)
LB2301H_00281	0	0	0	0		59261	28	2317	56.7	89.43	0	0	Not determined	Unclassified Bacteria	Insufficient number of amino acids in MSA (2.5%)
LB2301H_00282	0	0	0	0		141886	15	107877	59	91.69	0	1	Not determined	Unclassified Bacteria	Insufficient number of amino acids in MSA (1.7%)
LB2301H_00283	18.71	0.91	0	14.16		586564	60	53852	56.9	90.45	3	11	Not determined	d__Bacteria;p__Chloroflexota;c__Anaerolineae;o__Anaerolineales;f__UBA11657;g__BD1;s__BD1 sp003569365	N/A
LB2301H_00284	25.91	0	0	25.91		908118	111	49383	59.2	90.57	3	13	Not determined	d__Bacteria;p__Chloroflexota;c__Anaerolineae;o__Anaerolineales;f__UBA11657;g__BD1;s__BD1 sp003569365	N/A
LB2301H_00285	3.44	0	0	3.44		461740	139	5308	43.6	90.6	0	4	Not determined	Unclassified Bacteria	Insufficient number of amino acids in MSA (2.6%)
LB2301H_00286	32.63	0.39	0	30.68	30-50	1245626	397	4417	40.1	90.15	4	9	0	d__Bacteria;p__Proteobacteria;c__Gammaproteobacteria;o__Legionellales;f__Legionellaceae;g__DDPF01;s__	N/A
LB2301H_00287	30.95	0.91	0	26.4		1392487	336	9804	60.1	91.66	0	9	Not determined	d__Bacteria;p__Chloroflexota;c__Anaerolineae;o__Anaerolineales;f__UBA11657;g__BD1;s__BD1 sp003569365	N/A
LB2301H_00288	8.62	0	0	8.62		656777	165	7501	64.5	92.52	0	10	Not determined	Unclassified Bacteria	Insufficient number of amino acids in MSA (4.5%)
LB2301H_00289	4.35	0	0	4.35		74966	30	3837	59.1	91.68	0	1	Not determined	Unclassified Bacteria	Insufficient number of amino acids in MSA (6.3%)
LB2301H_00290	53.57	0.34	0	51.87	>50	956313	187	45636	33.9	90.28	3	24	0	d__Bacteria;p__Chlamydiota;c__Chlamydiia;o__Chlamydiales;f__SM23-39;g__;s__	N/A
LB2301H_00291	30.25	0	0	30.25	30-50	939896	143	45098	59.2	90.1	0	14	0	d__Bacteria;p__Chloroflexota;c__Anaerolineae;o__Anaerolineales;f__UBA11657;g__BD1;s__BD1 sp003569365	N/A
LB2301H_00292	38.08	1.8	0	29.08		1054017	205	19399	51.9	94.52	0	21	Not determined	d__Bacteria;p__Actinobacteriota;c__Acidimicrobiia;o__Acidimicrobiales;f__Ilumatobacteraceae;g__Casp-actino8;s__Casp-actino8 sp014190215	N/A
LB2301H_00293	8.97	0.03	0	8.82		221442	14	32302	48	89.38	0	6	Not determined	Unclassified Bacteria	Insufficient number of amino acids in MSA (7.7%)
LB2301H_00294	7.77	0	0	7.77		45621	4	22906	32.5	85.43	0	1	Not determined	Unclassified Archaea	Insufficient number of amino acids in MSA (5.8%)
LB2301H_00295	19.28	0	0	19.28		618392	66	62486	58.7	90.01	0	11	Not determined	d__Bacteria;p__Chloroflexota;c__Anaerolineae;o__Anaerolineales;f__UBA11657;g__BD1;s__BD1 sp003569365	N/A
LB2301H_00296	0	0	0	0		543838	6	160367	40.7	90.08	0	62	Not determined	Unclassified Bacteria	Insufficient number of amino acids in MSA (3.9%)
LB2301H_00297	32.92	0	0	32.92	30-50	789966	206	7180	58.5	91.69	0	13	1	d__Bacteria;p__Chloroflexota;c__Anaerolineae;o__Anaerolineales;f__UBA11657;g__BD1;s__BD1 sp003569365	N/A
LB2301H_00298	25.57	0	0	25.57		990731	166	31003	59.4	90.69	3	25	Not determined	d__Bacteria;p__Chloroflexota;c__Anaerolineae;o__Anaerolineales;f__UBA11657;g__BD1;s__BD1 sp003569365	N/A
LB2301H_00299	14.66	0	0	14.66		1035847	396	3106	66.9	91.82	1	8	Not determined	d__Bacteria;p__Proteobacteria;c__Alphaproteobacteria;o__SHVZ01;f__SHVZ01;g__SHVZ01;s__	Genome not assigned to closest species as it falls outside its pre-defined ANI radius
LB2301H_00300	69.7	0	0	69.7	>50	2615061	251	52110	59.6	90.14	3	37	0	d__Bacteria;p__Chloroflexota;c__Anaerolineae;o__Anaerolineales;f__UBA11657;g__BD1;s__BD1 sp003569365	N/A
LB2301H_00301	0	0	0	0		35614	23	1404	54.6	76.66	0	0	Not determined	Unclassified	No bacterial or archaeal marker
LB2301H_00302	64.54	1.45	0	57.29	>50	905068	154	55396	46.3	94.44	3	31	0	d__Bacteria;p__Acidobacteriota;c__Holophagae;o__Holophagales;f__Holophagaceae;g__UBA12189;s__UBA12189 sp014189895	N/A
LB2301H_00303	0	0	0	0		350138	114	3719	53.9	90.45	0	1	Not determined	Unclassified Bacteria	Insufficient number of amino acids in MSA (3.3%)
LB2301H_00304	39.75	0.34	0	38.05	30-50	1762489	350	11882	44.6	81.47	0	23	1	d__Bacteria;p__Proteobacteria;c__Alphaproteobacteria;o__Rhizobiales;f__Beijerinckiaceae;g__Methylocystis;s__Methylocystis sp014190435	N/A
LB2301H_00305	0	0	0	0		15416	12	1230	51.8	82.65	0	0	Not determined	Unclassified	No bacterial or archaeal marker
LB2301H_00306	0	0	0	0		102560	24	5479	54.9	80.09	0	0	Not determined	Unclassified	No bacterial or archaeal marker
LB2301H_00307	0	0	0	0		55304	4	43774	32.6	92.75	0	0	Not determined	Unclassified Archaea	Insufficient number of amino acids in MSA (1.2%)
LB2301H_00308	0	0	0	0		79120	29	2894	44.3	77.51	0	0	Not determined	Unclassified	No bacterial or archaeal marker
LB2301H_00309	55.48	0.27	0	54.13	>50	1329187	154	56203	52.7	94.81	3	31	0	d__Bacteria;p__Actinobacteriota;c__Acidimicrobiia;o__IMCC26256;f__PALSA-555;g__SHUY01;s__SHUY01 sp009694435	N/A
LB2301H_00310	74.33	11.52	0	16.73		2025533	429	18384	58.4	89.28	4	39	Not determined	d__Bacteria;p__Nitrospirota;c__Nitrospiria;o__Nitrospirales;f__Nitrospiraceae;g__Palsa-1315;s__	Genome not assigned to closest species as it falls outside its pre-defined ANI radius;Genome has more than 11.7% of markers with multiple hits
LB2301H_00311	89.48	0.97	0	84.63	>50	2969798	394	18691	45.6	82.9	3	39	1	d__Bacteria;p__Proteobacteria;c__Alphaproteobacteria;o__Rhizobiales;f__Beijerinckiaceae;g__Methylocystis;s__Methylocystis sp014190435	N/A
LB2301H_00312	0	0	0	0		109643	6	49372	49	92.42	0	0	Not determined	Unclassified	No bacterial or archaeal marker
LB2301H_00313	28.74	0	0	28.74		995676	217	10775	58.9	89.06	3	21	Not determined	d__Bacteria;p__Chloroflexota;c__Anaerolineae;o__Anaerolineales;f__UBA11657;g__BD1;s__BD1 sp003569365	N/A
LB2301H_00314	0	0	0	0		239567	119	2220	59	88.35	1	3	Not determined	Unclassified	No bacterial or archaeal marker
LB2301H_00315	12.07	1.72	0	3.47		235135	139	1665	48.2	85.38	0	3	Not determined	Unclassified Bacteria	Insufficient number of amino acids in MSA (6.0%)
LB2301H_00316	24.63	0	0	24.63		838328	198	8062	59.4	91.51	0	7	Not determined	d__Bacteria;p__Chloroflexota;c__Anaerolineae;o__Anaerolineales;f__UBA11657;g__BD1;s__BD1 sp003569365	N/A
LB2301H_00317	26.41	1.82	50	17.31		840605	252	4691	59.1	90.36	0	20	Not determined	d__Bacteria;p__Chloroflexota;c__Anaerolineae;o__Anaerolineales;f__UBA11657;g__BD1;s__BD1 sp003569365	N/A
LB2301H_00319	20.69	0.86	0	16.39		914986	307	3972	64.4	91.18	0	6	Not determined	d__Bacteria;p__Proteobacteria;c__Alphaproteobacteria;o__Reyranellales;f__Reyranellaceae;g__Reyranella;s__Reyranella sp010032545	N/A
LB2301H_00320	44.46	0.1	0	43.96	30-50	1020054	134	57019	59.4	90.08	3	13	0	d__Bacteria;p__Chloroflexota;c__Anaerolineae;o__Anaerolineales;f__UBA11657;g__BD1;s__BD1 sp003569365	N/A
LB2301H_00321	1.04	0	0	1.04		201065	115	1741	59.9	91.08	0	0	Not determined	Unclassified Bacteria	Insufficient number of amino acids in MSA (1.6%)
LB2301H_00322	34.55	0	0	34.55	30-50	718041	191	8395	58.8	90.64	0	12	0	d__Bacteria;p__Chloroflexota;c__Anaerolineae;o__Anaerolineales;f__UBA11657;g__BD1;s__BD1 sp003569365	N/A
LB2301H_00323	0	0	0	0		113896	4	69840	50.4	89.72	0	1	Not determined	Unclassified	No bacterial or archaeal marker
LB2301H_00325	77.59	36.52	0	-105.01		1556195	146	194000	38.6	93.92	3	37	Not determined	d__Bacteria;p__Actinobacteriota;c__Actinomycetia;o__Nanopelagicales;f__Nanopelagicaceae;g__Planktophila;s__	Genome has more than 35.8% of markers with multiple hits
LB2301H_00326	21.91	0	0	21.91		660886	218	4762	67	88.85	2	9	Not determined	d__Bacteria;p__Armatimonadota;c__UBA5377;o__UBA5377;f__JAAYIR01;g__;s__	N/A
LB2301H_00327	0	0	0	0		41299	1	41299	47.3	93.34	0	0	Not determined	Unclassified	No bacterial or archaeal marker
LB2301H_00328	0	0	0	0		231316	81	3841	50.7	88.63	0	5	Not determined	Unclassified Archaea	Insufficient number of amino acids in MSA (9.9%)
LB2301H_00329	4.04	0	0	4.04		48812	6	35612	40.7	94.21	0	0	Not determined	d__Bacteria;p__Patescibacteria;c__Paceibacteria;o__UBA9983_A;f__UBA1006;g__CAIXMG01;s__	Genome domain questionable ( 10.8% Bacterial, 3.8% Archaeal)
LB2301H_00330	18.39	0	0	18.39		794137	153	14919	59.7	89.78	0	9	Not determined	d__Bacteria;p__Chloroflexota;c__Anaerolineae;o__Anaerolineales;f__UBA11657;g__BD1;s__BD1 sp003569365	N/A
LB2301H_00331	0	0	0	0		94108	8	35946	42.6	91.75	0	2	Not determined	Unclassified Bacteria	Insufficient number of amino acids in MSA (0.8%)
LB2301H_00332	30.3	0	0	30.3	30-50	725590	96	38429	59.5	91.08	0	17	0	d__Bacteria;p__Chloroflexota;c__Anaerolineae;o__Anaerolineales;f__UBA11657;g__BD1;s__BD1 sp003569365	N/A
LB2301H_00333	31.03	0	0	31.03	30-50	388643	134	3526	44.3	94.69	4	12	0	d__Bacteria;p__Actinobacteriota;c__Actinomycetia;o__Nanopelagicales;f__Nanopelagicaceae;g__MAG-120802;s__MAG-120802 sp003569145	N/A
LB2301H_00334	0	0	0	0		18018	13	1326	58.2	96.24	0	0	Not determined	Unclassified	No bacterial or archaeal marker
LB2301H_00335	15.42	1.76	0	6.62		957029	354	3300	64.8	93.09	0	6	Not determined	d__Bacteria;p__Acidobacteriota;c__Vicinamibacteria;o__Vicinamibacterales;f__UBA2999;g__12-FULL-67-14b;s__12-FULL-67-14b sp002737365	N/A
LB2301H_00336	39.39	1.92	0	29.79		963648	237	8279	59.3	90.56	0	7	Not determined	d__Bacteria;p__Chloroflexota;c__Anaerolineae;o__Anaerolineales;f__UBA11657;g__BD1;s__BD1 sp003569365	N/A
LB2301H_00338	26.93	0	0	26.93		1103934	266	8432	59.2	90.04	0	6	Not determined	d__Bacteria;p__Chloroflexota;c__Anaerolineae;o__Anaerolineales;f__UBA11657;g__BD1;s__BD1 sp003569365	N/A
LB2301H_00339	3.99	0	0	3.99		294971	178	1593	52.3	92.29	0	10	Not determined	Unclassified Bacteria	Insufficient number of amino acids in MSA (6.1%)
LB2301H_00340	6.9	0	0	6.9		111517	55	2096	47.1	90.33	0	0	Not determined	Unclassified Bacteria	Insufficient number of amino acids in MSA (1.4%)
LB2301H_00341	0	0	0	0		79294	5	43937	47	90.55	0	0	Not determined	Unclassified	No bacterial or archaeal marker
LB2301H_00342	5.18	0	0	5.18		82630	5	50141	33.6	92.62	1	4	Not determined	Unclassified Archaea	Insufficient number of amino acids in MSA (2.8%)
LB2301H_00343	56.19	0	0	56.19	>50	2376160	295	40592	59.4	90.54	3	34	0	d__Bacteria;p__Chloroflexota;c__Anaerolineae;o__Anaerolineales;f__UBA11657;g__BD1;s__BD1 sp003569365	N/A
LB2301H_00344	84.34	24.59	0	-38.61		2137773	450	13723	46.6	93.27	3	39	Not determined	d__Bacteria;p__Proteobacteria;c__Alphaproteobacteria;o__Pelagibacterales;f__Pelagibacteraceae;g__Fonsibacter;s__Fonsibacter ubiquis	Genome has more than 22.5% of markers with multiple hits
LB2301H_00345	0	0	0	0		22516	3	14953	32.3	92.23	1	1	Not determined	Unclassified	No bacterial or archaeal marker
LB2301H_00347	6.9	0	0	6.9		475409	185	2760	59.7	90.45	0	3	Not determined	Unclassified Bacteria	Insufficient number of amino acids in MSA (5.6%)
LB2301H_00348	0	0	0	0		170689	93	1745	66.1	87.37	0	0	Not determined	Unclassified Bacteria	Insufficient number of amino acids in MSA (1.9%)
LB2301H_00349	0	0	0	0		27859	18	1486	57.3	91.52	0	0	Not determined	Unclassified	No bacterial or archaeal marker
LB2301H_00350	0	0	0	0		188562	101	1932	56.8	87.5	0	1	Not determined	Unclassified Bacteria	Insufficient number of amino acids in MSA (2.5%)
LB2301H_00351	4.17	0	0	4.17		75803	11	27050	39.1	83.32	2	0	Not determined	Unclassified Archaea	Insufficient number of amino acids in MSA (3.9%)
LB2301H_00352	1.72	0	0	1.72		16634	12	1422	50.9	88.28	0	0	Not determined	Unclassified	No bacterial or archaeal marker
LB2301H_00354	7.05	0	0	7.05		407706	63	22382	58.8	90.22	3	4	Not determined	Unclassified Bacteria	Insufficient number of amino acids in MSA (4.2%)
LB2301H_00355	7.77	0	0	7.77		59691	5	39035	39	86.98	0	1	Not determined	Unclassified Archaea	Insufficient number of amino acids in MSA (5.8%)
LB2301H_00356	87.97	32.49	0	-74.48		3772231	671	23183	45.9	91.4	4	44	Not determined	d__Bacteria;p__Bacteroidota;c__Kapabacteria;o__Kapabacteriales;f__UBA961;g__UBA961;s__UBA961 sp014191195	Genome has more than 25.8% of markers with multiple hits
LB2301H_00357	78.46	0.79	0	74.51	>50	1279385	131	36448	49.7	88.85	3	31	0	d__Bacteria;p__Proteobacteria;c__Gammaproteobacteria;o__Burkholderiales;f__Nitrosomonadaceae;g__VFJL01;s__VFJL01 sp013450215	N/A
LB2301H_00358	51.85	0	0	51.85	>50	1864912	462	6452	58.8	90.11	4	36	0	d__Bacteria;p__Chloroflexota;c__Anaerolineae;o__Anaerolineales;f__UBA11657;g__BD1;s__BD1 sp003569365	N/A
LB2301H_00359	0	0	0	0		10058	6	1700	50.3	62.35	0	0	Not determined	Unclassified	No bacterial or archaeal marker
LB2301H_00360	32.76	0	0	32.76	30-50	867885	53	126708	36.6	92.03	0	4	0	d__Bacteria;p__Bacteroidota;c__Bacteroidia;o__Chitinophagales;f__Chitinophagaceae;g__Sediminibacterium;s__	Genome not assigned to closest species as it falls outside its pre-defined ANI radius
LB2301H_00361	37.52	0	0	37.52	30-50	1286158	235	23023	60.3	90.89	3	24	0	d__Bacteria;p__Chloroflexota;c__Anaerolineae;o__Anaerolineales;f__UBA11657;g__BD1;s__BD1 sp003569365	N/A
LB2301H_00362	10.41	0	0	10.41		35155	24	1465	30	96.44	0	1	Not determined	d__Bacteria;p__Proteobacteria;c__Alphaproteobacteria;o__Pelagibacterales;f__Pelagibacteraceae;g__Fonsibacter;s__Fonsibacter ubiquis	Genome domain questionable ( 11.7% Bacterial, 1.9% Archaeal)
LB2301H_00363	0	0	0	0		75362	44	1733	59.2	93.9	0	1	Not determined	Unclassified Bacteria	Insufficient number of amino acids in MSA (3.0%)
LB2301H_00364	29.31	0	0	29.31		928392	68	126436	59.8	91.93	0	11	Not determined	d__Bacteria;p__Chloroflexota;c__Anaerolineae;o__Anaerolineales;f__UBA11657;g__BD1;s__BD1 sp003569365	N/A
LB2301H_00365	68.57	0.63	33.33	65.42	>50	2211330	301	28057	46.1	83.8	3	33	7	d__Bacteria;p__Proteobacteria;c__Alphaproteobacteria;o__Rhizobiales;f__Beijerinckiaceae;g__Methylocystis;s__Methylocystis sp014190435	N/A
LB2301H_00366	52.42	0	0	52.42	>50	1833499	330	33443	59.7	90.65	3	25	0	d__Bacteria;p__Chloroflexota;c__Anaerolineae;o__Anaerolineales;f__UBA11657;g__BD1;s__BD1 sp003569365	N/A
LB2301H_00367	46.06	0.18	100	45.16	30-50	1606428	291	26628	59.2	90.85	2	33	0	d__Bacteria;p__Chloroflexota;c__Anaerolineae;o__Anaerolineales;f__UBA11657;g__BD1;s__BD1 sp003569365	N/A
LB2301H_00368	13.79	0	0	13.79		382358	188	2141	58.6	88.85	0	3	Not determined	d__Bacteria;p__Chloroflexota;c__Anaerolineae;o__Anaerolineales;f__UBA11657;g__BD1;s__BD1 sp003569365	N/A
LB2301H_00370	4.17	0	0	4.17		34816	3	32694	32.4	93.28	0	1	Not determined	Unclassified Bacteria	Insufficient number of amino acids in MSA (0.8%)
LB2301H_00371	14.66	1.72	0	6.06		664980	252	3035	59.1	87.81	3	17	Not determined	d__Bacteria;p__Chloroflexota;c__Anaerolineae;o__Anaerolineales;f__UBA11657;g__BD1;s__BD1 sp003569365	N/A
LB2301H_00372	0	0	0	0		18154	6	4921	56.1	93.26	0	1	Not determined	Unclassified Bacteria	Insufficient number of amino acids in MSA (0.8%)
LB2301H_00373	36.97	0.91	0	32.42	30-50	872272	170	11304	59.6	90.29	2	6	0	d__Bacteria;p__Chloroflexota;c__Anaerolineae;o__Anaerolineales;f__UBA11657;g__BD1;s__BD1 sp003569365	N/A
LB2301H_00374	0	0	0	0		3314	3	1048	55.3	46.17	0	0	Not determined	Unclassified	No bacterial or archaeal marker
LB2301H_00375	9.43	0	0	9.43		43946	5	35120	29.8	96.44	0	0	Not determined	Unclassified Bacteria	Insufficient number of amino acids in MSA (4.7%)
LB2301H_00376	15.52	0	0	15.52		699685	136	13980	57.1	88.92	0	11	Not determined	d__Bacteria;p__Chloroflexota;c__Anaerolineae;o__Anaerolineales;f__UBA11657;g__BD1;s__BD1 sp003569365	N/A
LB2301H_00378	52.59	1.72	0	43.99	30-50	1704013	240	41535	59.9	90.07	3	27	0	d__Bacteria;p__Chloroflexota;c__Anaerolineae;o__Anaerolineales;f__UBA11657;g__BD1;s__BD1 sp003569365	N/A
LB2301H_00379	23.84	0	0	23.84		1402860	193	39446	44.6	92.19	0	7	Not determined	d__Bacteria;p__Planctomycetota;c__Planctomycetia;o__Gemmatales;f__Gemmataceae;g__UBA969;s__	Genome not assigned to closest species as it falls outside its pre-defined ANI radius
LB2301H_00380	4.17	0	0	4.17		192213	101	1942	63.7	90.96	0	1	Not determined	Unclassified Bacteria	Insufficient number of amino acids in MSA (2.0%)
LB2301H_00381	35.34	0	0	35.34	30-50	1077664	217	15794	59.8	91.06	3	19	0	d__Bacteria;p__Chloroflexota;c__Anaerolineae;o__Anaerolineales;f__UBA11657;g__BD1;s__BD1 sp003569365	N/A
LB2301H_00382	0	0	0	0		546311	17	59501	33.1	91.51	0	36	Not determined	Unclassified Bacteria	Insufficient number of amino acids in MSA (2.4%)
LB2301H_00385	0	0	0	0		7464	6	1246	49.7	92.66	0	0	Not determined	Unclassified	No bacterial or archaeal marker
LB2301H_00386	0	0	0	0		35118	3	31339	34.5	83.87	0	1	Not determined	Unclassified	No bacterial or archaeal marker
LB2301H_00387	11.52	0	0	11.52		63798	7	51313	59	92.41	0	2	Not determined	d__Bacteria;p__Chloroflexota;c__Anaerolineae;o__Anaerolineales;f__UBA11657;g__BD1;s__BD1 sp003569365	N/A
LB2301H_00388	6.9	0	0	6.9		44614	2	41043	58.7	93.05	0	0	Not determined	Unclassified Bacteria	Insufficient number of amino acids in MSA (5.0%)
LB2301H_00389	8.33	0	0	8.33		106099	3	89379	63.5	91.29	0	1	Not determined	Unclassified Bacteria	Insufficient number of amino acids in MSA (3.3%)
LB2301H_00390	0	0	0	0		140994	18	20592	58.2	87.01	0	1	Not determined	Unclassified Bacteria	Insufficient number of amino acids in MSA (1.7%)
LB2301H_00391	4.17	0	0	4.17		492644	135	7166	59.5	91.04	0	4	Not determined	Unclassified Bacteria	Insufficient number of amino acids in MSA (5.7%)
LB2301H_00392	4.17	4.17	0	-16.68		169438	24	35181	60.4	92.05	0	2	Not determined	Unclassified Bacteria	Insufficient number of amino acids in MSA (1.6%)
LB2301H_00393	5.17	0	0	5.17		169729	24	25438	57.9	88.87	0	1	Not determined	Unclassified Bacteria	Insufficient number of amino acids in MSA (3.3%)
LB2301H_00394	9.31	0	0	9.31		85014	5	45695	47	89.93	0	4	Not determined	Unclassified Bacteria	Insufficient number of amino acids in MSA (7.0%)
LB2301H_00396	0	0	0	0		49860	2	48249	58.5	86.14	0	3	Not determined	Unclassified Bacteria	Insufficient number of amino acids in MSA (2.4%)
LB2301H_00398	0	0	0	0		53178	6	44319	60.6	89.57	0	0	Not determined	Unclassified Bacteria	Insufficient number of amino acids in MSA (0.8%)
LB2301H_00399	0	0	0	0		77143	10	57932	60.2	89.79	0	4	Not determined	Unclassified	No bacterial or archaeal marker
LB2301H_00400	0	0	0	0		98077	11	25458	49	91.9	0	0	Not determined	Unclassified Bacteria	Insufficient number of amino acids in MSA (0.8%)
LB2301H_00401	0	0	0	0		289018	134	2146	60.8	88.4	0	2	Not determined	Unclassified Bacteria	Insufficient number of amino acids in MSA (1.5%)
LB2301H_00402	0	0	0	0		1138	1	1138	43.4	58	0	0	Not determined	Unclassified	No bacterial or archaeal marker
LB2301H_00403	48.9	0	0	48.9	30-50	1008337	235	11094	66	93.95	3	21	0	d__Bacteria;p__Actinobacteriota;c__Acidimicrobiia;o__Acidimicrobiales;f__Ilumatobacteraceae;g__WLJO01;s__	Genome not assigned to closest species as it falls outside its pre-defined ANI radius
LB2301H_00404	14.66	0	0	14.66		200032	85	2481	58.1	88.6	0	6	Not determined	Unclassified Bacteria	Insufficient number of amino acids in MSA (6.7%)
LB2301H_00405	22.02	0.91	0	17.47		591793	118	21231	58.6	88.85	4	5	Not determined	d__Bacteria;p__Chloroflexota;c__Anaerolineae;o__Anaerolineales;f__UBA11657;g__BD1;s__BD1 sp003569365	N/A
LB2301H_00407	23.26	0	0	23.26		494329	164	3695	47.8	95.53	0	11	Not determined	d__Bacteria;p__Actinobacteriota;c__Acidimicrobiia;o__Acidimicrobiales;f__Ilumatobacteraceae;g__BACL27;s__BACL27 sp014190295	N/A
LB2301H_00408	0	0	0	0		122044	10	65133	60.8	88.13	0	0	Not determined	Unclassified Bacteria	Insufficient number of amino acids in MSA (1.7%)
LB2301H_00409	4.17	0	0	4.17		93064	8	27368	60.3	92.55	0	0	Not determined	Unclassified Bacteria	Insufficient number of amino acids in MSA (1.6%)
LB2301H_00411	11.21	0	0	11.21		420864	101	23598	55.5	90.38	0	7	Not determined	Unclassified Bacteria	Insufficient number of amino acids in MSA (7.3%)
LB2301H_00413	0	0	0	0		24868	5	5636	43.5	90.02	0	0	Not determined	Unclassified Bacteria	Insufficient number of amino acids in MSA (0.5%)
LB2301H_00414	0	0	0	0		52902	6	41007	60.5	83.65	0	0	Not determined	Unclassified	No bacterial or archaeal marker
LB2301H_00415	0	0	0	0		57978	2	48148	58.9	90.17	0	1	Not determined	Unclassified Bacteria	Insufficient number of amino acids in MSA (0.8%)
LB2301H_00416	0	0	0	0		89764	13	17158	59.6	86.47	0	2	Not determined	Unclassified	No bacterial or archaeal marker
LB2301H_00417	0	0	0	0		292409	120	2683	59.5	91.71	0	7	Not determined	Unclassified Bacteria	Insufficient number of amino acids in MSA (6.6%)
LB2301H_00418	16.06	0	0	16.06		211489	11	54324	53.3	92.16	0	4	Not determined	d__Bacteria;p__Chloroflexota;c__Anaerolineae;o__Anaerolineales;f__UBA11657;g__BD1;s__BD1 sp003569365	N/A
LB2301H_00419	10.34	0	0	10.34		119125	3	79336	52.3	93.41	0	5	Not determined	Unclassified Bacteria	Insufficient number of amino acids in MSA (7.5%)
LB2301H_00421	0	0	0	0		127923	22	16535	58.2	86.49	0	0	Not determined	Unclassified	No bacterial or archaeal marker
LB2301H_00423	0	0	0	0		108769	5	103008	58	89.55	0	0	Not determined	Unclassified	No bacterial or archaeal marker
LB2301H_00424	0	0	0	0		137342	13	31226	58.8	89.96	0	0	Not determined	Unclassified	No bacterial or archaeal marker
LB2301H_00426	0	0	0	0		127292	9	65403	49.1	91.3	0	0	Not determined	Unclassified Bacteria	Insufficient number of amino acids in MSA (2.4%)
LB2301H_00428	0	0	0	0		92992	8	24039	59.2	88.52	0	2	Not determined	Unclassified	No bacterial or archaeal marker
LB2301H_00429	0	0	0	0		98622	9	37480	56.9	90.38	0	1	Not determined	Unclassified Bacteria	Insufficient number of amino acids in MSA (1.7%)
LB2301H_00430	0	0	0	0		134234	13	19953	56.9	82.9	0	1	Not determined	Unclassified	No bacterial or archaeal marker
LB2301H_00431	0	0	0	0		99074	9	24768	59.7	88.7	0	0	Not determined	Unclassified	No bacterial or archaeal marker
LB2301H_00432	0	0	0	0		57083	4	21555	55.9	81.15	3	2	Not determined	Unclassified	No bacterial or archaeal marker
LB2301H_00433	6.9	0	0	6.9		95436	4	88967	58.2	88.42	0	0	Not determined	Unclassified Bacteria	Insufficient number of amino acids in MSA (5.0%)
LB2301H_00434	43.1	0	0	43.1	30-50	936378	199	19989	50.1	94.45	3	25	0	d__Bacteria;p__Actinobacteriota;c__Acidimicrobiia;o__Acidimicrobiales;f__Ilumatobacteraceae;g__BACL27;s__	Genome not assigned to closest species as it falls outside its pre-defined ANI radius
LB2301H_00435	8.65	0.04	0	8.45		590837	238	2736	59.3	87.09	1	7	Not determined	d__Bacteria;p__Proteobacteria;c__Gammaproteobacteria;o__Burkholderiales;f__SG8-39;g__CAIYPG01;s__	N/A
LB2301H_00436	24.08	0.56	50	21.28		520614	108	21103	58.2	88.5	0	8	Not determined	d__Bacteria;p__Chloroflexota;c__Anaerolineae;o__Anaerolineales;f__UBA11657;g__BD1;s__BD1 sp003569365	N/A
LB2301H_00437	15.52	0	0	15.52		446322	83	12149	44.5	81.95	0	6	Not determined	d__Bacteria;p__Proteobacteria;c__Alphaproteobacteria;o__Rhizobiales;f__Beijerinckiaceae;g__Methylocystis;s__Methylocystis sp014190435	Genome domain questionable ( 12.5% Bacterial, 3.8% Archaeal)
LB2301H_00438	0	0	0	0		72610	1	72610	63	92.43	0	0	Not determined	Unclassified Bacteria	Insufficient number of amino acids in MSA (1.7%)
LB2301H_00439	4.17	0	0	4.17		43277	2	25910	50.1	86.83	0	0	Not determined	Unclassified Bacteria	Insufficient number of amino acids in MSA (0.8%)
LB2301H_00440	0	0	0	0		269595	36	62886	58.8	87.98	0	0	Not determined	Unclassified	No bacterial or archaeal marker
LB2301H_00441	5.17	0	0	5.17		191917	19	46235	53.1	88.58	0	9	Not determined	Unclassified Bacteria	Insufficient number of amino acids in MSA (6.6%)
LB2301H_00442	0	0	0	0		129202	10	29712	53	91.43	0	2	Not determined	Unclassified Bacteria	Insufficient number of amino acids in MSA (2.8%)
LB2301H_00443	0	0	0	0		32468	11	5100	54.7	84.76	0	0	Not determined	Unclassified	No bacterial or archaeal marker
LB2301H_00445	0	0	0	0		43645	9	29519	48.5	95.2	0	1	Not determined	Unclassified Bacteria	Insufficient number of amino acids in MSA (0.8%)
LB2301H_00446	0	0	0	0		31912	1	31912	58.4	77.85	0	0	Not determined	Unclassified	No bacterial or archaeal marker
LB2301H_00447	0	0	0	0		97022	22	28856	61.4	91.5	0	1	Not determined	Unclassified Bacteria	Insufficient number of amino acids in MSA (1.6%)
LB2301H_00448	0	0	0	0		85179	5	25199	49.7	93.03	0	6	Not determined	Unclassified Bacteria	Insufficient number of amino acids in MSA (2.3%)
LB2301H_00449	0	0	0	0		235907	32	24072	49.5	89.45	0	2	Not determined	Unclassified Bacteria	Insufficient number of amino acids in MSA (2.5%)
LB2301H_00450	0	0	0	0		65251	3	52588	47.5	89.74	0	0	Not determined	Unclassified Bacteria	Insufficient number of amino acids in MSA (1.7%)
LB2301H_00451	0	0	0	0		125182	20	17839	60.1	88.39	0	0	Not determined	Unclassified Bacteria	Insufficient number of amino acids in MSA (1.7%)
LB2301H_00452	18.65	0	0	18.65		559333	149	5864	58.8	88.1	2	13	Not determined	d__Bacteria;p__Chloroflexota;c__Anaerolineae;o__Anaerolineales;f__UBA11657;g__BD1;s__BD1 sp003569365	N/A
LB2301H_00453	0	0	0	0		45574	2	42685	58.8	87.66	0	0	Not determined	Unclassified Bacteria	Insufficient number of amino acids in MSA (0.8%)
LB2301H_00454	8.62	0	0	8.62		81314	1	81314	58.1	93.89	0	3	Not determined	Unclassified Bacteria	Insufficient number of amino acids in MSA (5.8%)
LB2301H_00455	8.78	0.34	0	7.08		573392	84	59365	59	88.64	0	11	Not determined	d__Bacteria;p__Chloroflexota;c__Anaerolineae;o__Anaerolineales;f__UBA11657;g__BD1;s__BD1 sp003569365	N/A
LB2301H_00456	0	0	0	0		64696	2	54863	39.7	91.03	0	0	Not determined	Unclassified Bacteria	Insufficient number of amino acids in MSA (1.6%)
LB2301H_00457	0	0	0	0		74001	5	37462	56.9	76.84	3	2	Not determined	Unclassified Bacteria	Insufficient number of amino acids in MSA (0.8%)
LB2301H_00459	0	0	0	0		73569	2	70849	60.1	84.9	0	1	Not determined	Unclassified	No bacterial or archaeal marker
LB2301H_00460	5.17	0	0	5.17		167548	13	45941	60.6	88.85	0	11	Not determined	Unclassified Bacteria	Insufficient number of amino acids in MSA (7.3%)
LB2301H_00461	0	0	0	0		57317	4	52541	59.1	91.68	0	0	Not determined	Unclassified	No bacterial or archaeal marker
LB2301H_00462	4.17	0	0	4.17		338926	50	27929	59.3	89.8	0	8	Not determined	Unclassified Bacteria	Insufficient number of amino acids in MSA (3.3%)
LB2301H_00463	0	0	0	0		56468	19	3672	57.4	86.89	0	1	Not determined	Unclassified	No bacterial or archaeal marker
LB2301H_00465	0	0	0	0		56205	4	50787	61.5	92.86	0	0	Not determined	Unclassified Bacteria	Insufficient number of amino acids in MSA (4.8%)
LB2301H_00466	0	0	0	0		55135	1	55135	45.4	88.81	0	0	Not determined	Unclassified Bacteria	Insufficient number of amino acids in MSA (2.5%)
LB2301H_00467	36.55	1.05	0	31.3	30-50	586006	130	14951	43.4	95.59	0	14	0	d__Bacteria;p__Actinobacteriota;c__Actinomycetia;o__Nanopelagicales;f__Nanopelagicaceae;g__UBA7398;s__UBA7398 sp014190155	N/A
LB2301H_00469	5.17	0	0	5.17		158942	13	47887	57.6	89.42	0	4	Not determined	Unclassified Bacteria	Insufficient number of amino acids in MSA (4.1%)
LB2301H_00472	0	0	0	0		177384	20	28882	62	93.48	0	0	Not determined	Unclassified	No bacterial or archaeal marker
LB2301H_00474	4.17	0	0	4.17		256916	49	27574	57.8	88.94	0	3	Not determined	Unclassified Bacteria	Insufficient number of amino acids in MSA (3.0%)
LB2301H_00475	0	0	0	0		55648	4	44876	60.2	90.39	0	2	Not determined	Unclassified	No bacterial or archaeal marker
LB2301H_00476	0	0	0	0		63897	1	63897	51.6	84.8	0	0	Not determined	Unclassified	No bacterial or archaeal marker
LB2301H_00477	0	0	0	0		25969	9	4910	64.3	97.23	0	0	Not determined	Unclassified	No bacterial or archaeal marker
LB2301H_00478	0	0	0	0		90036	9	52385	41.2	90.65	0	0	Not determined	Unclassified Bacteria	Insufficient number of amino acids in MSA (0.8%)
LB2301H_00480	0	0	0	0		115090	15	26142	54.9	87.28	0	0	Not determined	Unclassified	No bacterial or archaeal marker
LB2301H_00481	22.99	0.31	0	21.44		697132	177	7586	45.7	82.5	0	16	Not determined	d__Bacteria;p__Proteobacteria;c__Alphaproteobacteria;o__Rhizobiales;f__Beijerinckiaceae;g__Methylocystis;s__	Genome not assigned to closest species as it falls outside its pre-defined ANI radius
LB2301H_00482	0	0	0	0		17553	12	1349	46.2	79.08	0	0	Not determined	Unclassified	No bacterial or archaeal marker
LB2301H_00483	0	0	0	0		115746	11	36506	60.2	92.11	0	0	Not determined	Unclassified Bacteria	Insufficient number of amino acids in MSA (0.8%)
LB2301H_00484	0.61	0	0	0.61		163933	35	9843	34	90.16	0	2	Not determined	Unclassified Bacteria	Insufficient number of amino acids in MSA (2.5%)
LB2301H_00485	0	0	0	0		168380	16	96537	59.6	92.15	0	3	Not determined	Unclassified Bacteria	Insufficient number of amino acids in MSA (7.2%)
LB2301H_00486	0	0	0	0		43071	3	37717	61.5	87.25	0	0	Not determined	Unclassified	No bacterial or archaeal marker
LB2301H_00488	9.09	0	0	9.09		121626	10	33911	60.6	90.6	0	1	Not determined	d__Bacteria;p__Planctomycetota;c__Phycisphaerae;o__Phycisphaerales;f__SM1A02;g__UBA966;s__	Genome not assigned to closest species as it falls outside its pre-defined ANI radius
LB2301H_00490	4.17	0	0	4.17		52479	3	34063	57.2	93.13	0	3	Not determined	Unclassified Bacteria	Insufficient number of amino acids in MSA (2.2%)
LB2301H_00491	0	0	0	0		118266	8	40342	52.4	89.48	0	8	Not determined	Unclassified Bacteria	Insufficient number of amino acids in MSA (5.6%)
LB2301H_00496	0	0	0	0		73273	9	16664	58	90.24	0	2	Not determined	Unclassified	No bacterial or archaeal marker
LB2301H_00497	0	0	0	0		61818	1	61818	37.3	96.36	0	1	Not determined	Unclassified Bacteria	Insufficient number of amino acids in MSA (1.7%)
LB2301H_00498	0	0	0	0		155276	19	21135	60	92.39	0	1	Not determined	Unclassified Bacteria	Insufficient number of amino acids in MSA (1.2%)
LB2301H_00499	0	0	0	0		286309	104	3337	44.2	79.23	0	2	Not determined	Unclassified Archaea	Insufficient number of amino acids in MSA (2.0%)
LB2301H_00501	0	0	0	0		95921	7	86050	61.4	90.77	0	0	Not determined	Unclassified Bacteria	Insufficient number of amino acids in MSA (2.5%)
LB2301H_00502	8.33	0	0	8.33		99830	6	53833	60.7	90.98	0	2	Not determined	Unclassified Bacteria	Insufficient number of amino acids in MSA (4.7%)
LB2301H_00503	0	0	0	0		160107	32	11227	58.1	89.45	0	1	Not determined	Unclassified	No bacterial or archaeal marker
LB2301H_00505	16.02	0	0	16.02		546572	152	6483	53.7	91.35	0	5	Not determined	d__Bacteria;p__Proteobacteria;c__Gammaproteobacteria;o__Burkholderiales;f__Burkholderiaceae;g__Limnohabitans;s__	Genome not assigned to closest species as it falls outside its pre-defined ANI radius;Genome domain questionable ( 13.3% Bacterial, 3.8% Archaeal)
LB2301H_00510	0	0	0	0		48389	4	33914	28.5	91.64	0	3	Not determined	Unclassified Bacteria	Insufficient number of amino acids in MSA (1.6%)
LB2301H_00511	0	0	0	0		145643	13	108241	59.3	91.77	0	0	Not determined	Unclassified Bacteria	Insufficient number of amino acids in MSA (0.8%)
LB2301H_00512	0	0	0	0		57295	7	48367	44.9	93.44	0	0	Not determined	Unclassified Bacteria	Insufficient number of amino acids in MSA (1.6%)
LB2301H_00513	14.04	0	0	14.04		250029	29	53491	61.1	91.3	0	1	Not determined	d__Bacteria;p__Chloroflexota;c__Anaerolineae;o__Anaerolineales;f__UBA11657;g__BD1;s__BD1 sp003569365	N/A
LB2301H_00514	0	0	0	0		96574	14	29764	55.7	93.06	0	0	Not determined	Unclassified	No bacterial or archaeal marker
LB2301H_00515	0	0	0	0		94980	15	76863	60	92.23	0	0	Not determined	Unclassified	No bacterial or archaeal marker
LB2301H_00518	1.94	0	0	1.94		62216	5	47231	34.1	81.4	0	0	Not determined	Unclassified Bacteria	Insufficient number of amino acids in MSA (0.8%)
LB2301H_00519	0	0	0	0		114486	5	61112	56.1	90.14	0	0	Not determined	Unclassified Bacteria	Insufficient number of amino acids in MSA (0.8%)
LB2301H_00520	0	0	0	0		75138	2	72294	43.2	96.45	0	2	Not determined	Unclassified Bacteria	Insufficient number of amino acids in MSA (0.8%)
LB2301H_00521	4.17	0	0	4.17		191214	35	56644	59.5	89.52	0	0	Not determined	Unclassified Bacteria	Insufficient number of amino acids in MSA (3.9%)
LB2301H_00522	3.45	0	0	3.45		109627	4	58664	61.2	92.47	0	5	Not determined	Unclassified Bacteria	Insufficient number of amino acids in MSA (4.8%)
LB2301H_00523	11.21	0	0	11.21		149515	32	10838	60.3	90.07	0	3	Not determined	Unclassified Bacteria	Insufficient number of amino acids in MSA (8.2%)
LB2301H_00524	8.33	0	0	8.33		115546	34	5077	62.7	87.72	0	0	Not determined	Unclassified Bacteria	Insufficient number of amino acids in MSA (4.6%)
LB2301H_00527	4.17	0	0	4.17		97706	2	95188	60.5	91.45	0	1	Not determined	Unclassified Bacteria	Insufficient number of amino acids in MSA (2.5%)
LB2301H_00528	6.9	0	0	6.9		187851	16	33575	61.6	92.6	0	2	Not determined	Unclassified Bacteria	Insufficient number of amino acids in MSA (4.9%)
LB2301H_00529	14.24	0	0	14.24		115682	16	31645	54.2	93.6	0	5	Not determined	d__Bacteria;p__Chloroflexota;c__Anaerolineae;o__Anaerolineales;f__UBA11657;g__BD1;s__BD1 sp003569365	N/A
LB2301H_00530	0	0	0	0		96158	12	19133	59.4	87.72	0	2	Not determined	Unclassified	No bacterial or archaeal marker
LB2301H_00531	4.17	0	0	4.17		100305	9	37466	47.1	93.38	0	1	Not determined	Unclassified Bacteria	Insufficient number of amino acids in MSA (2.5%)
LB2301H_00532	7.23	0	0	7.23		99049	7	69823	38	90.43	0	5	Not determined	d__Bacteria;p__Proteobacteria;c__Alphaproteobacteria;o__Pelagibacterales;f__Pelagibacteraceae;g__Fonsibacter;s__	Genome domain questionable ( 20.8% Bacterial, 11.3% Archaeal);Genome not assigned to closest species as it falls outside its pre-defined ANI radius
LB2301H_00535	0	0	0	0		81413	8	20351	45.5	96.19	0	2	Not determined	Unclassified Bacteria	Insufficient number of amino acids in MSA (4.1%)
LB2301H_00536	0	0	0	0		27356	6	7099	57.3	87.81	0	0	Not determined	Unclassified	No bacterial or archaeal marker
LB2301H_00537	0	0	0	0		91619	12	15526	56.4	85.47	0	0	Not determined	Unclassified	No bacterial or archaeal marker
LB2301H_00538	0	0	0	0		85333	5	62404	56	85.04	0	0	Not determined	Unclassified Bacteria	Insufficient number of amino acids in MSA (2.2%)
LB2301H_00539	6.07	0	0	6.07		78096	5	59774	33.2	93.6	1	3	Not determined	d__Archaea;p__Thermoproteota;c__Nitrososphaeria;o__Nitrososphaerales;f__Nitrosopumilaceae;g__Nitrosarchaeum;s__Nitrosarchaeum sp003569705	Genome domain questionable ( 0.0% Bacterial, 7.5% Archaeal)
LB2301H_00540	0	0	0	0		102136	7	52635	48.5	88.44	0	2	Not determined	Unclassified	No bacterial or archaeal marker
LB2301H_00541	0	0	0	0		2102	2	1058	40.7	99.9	0	0	Not determined	Unclassified	No bacterial or archaeal marker
LB2301H_00544	0	0	0	0		73362	3	68696	61.2	90.78	0	0	Not determined	Unclassified	No bacterial or archaeal marker
LB2301H_00545	4.17	0	0	4.17		67157	2	37253	34.5	79.89	2	0	Not determined	Unclassified Archaea	Insufficient number of amino acids in MSA (3.9%)
LB2301H_00546	7.68	0	0	7.68		262356	27	23158	59.2	89.35	0	3	Not determined	Unclassified Bacteria	Insufficient number of amino acids in MSA (8.1%)
LB2301H_00547	6.9	0	0	6.9		113605	6	32604	46.1	91.02	0	10	Not determined	Unclassified Bacteria	Insufficient number of amino acids in MSA (5.7%)
LB2301H_00548	19.72	0.97	0	14.87		777581	243	5619	59.9	88.76	3	17	Not determined	d__Bacteria;p__Nitrospirota;c__Nitrospiria;o__Nitrospirales;f__Nitrospiraceae;g__Palsa-1315;s__	Genome not assigned to closest species as it falls outside its pre-defined ANI radius
LB2301H_00549	0	0	0	0		38605	1	38605	31.6	92.74	0	0	Not determined	Unclassified Archaea	Insufficient number of amino acids in MSA (2.6%)
LB2301H_00551	0	0	0	0		20524	14	1514	59.6	90.33	0	1	Not determined	Unclassified	No bacterial or archaeal marker
LB2301H_00552	8.33	0	0	8.33		189863	14	54796	61.3	90.53	0	0	Not determined	Unclassified Bacteria	Insufficient number of amino acids in MSA (6.7%)
LB2301H_00553	6.9	0	0	6.9		101870	6	57252	60	90.89	0	0	Not determined	Unclassified Bacteria	Insufficient number of amino acids in MSA (5.0%)
LB2301H_00554	0	0	0	0		88981	6	75144	58.3	93.1	0	3	Not determined	Unclassified Bacteria	Insufficient number of amino acids in MSA (2.5%)
LB2301H_00555	4.17	0	0	4.17		431691	118	6211	63.5	91.53	0	1	Not determined	Unclassified Bacteria	Insufficient number of amino acids in MSA (3.3%)
LB2301H_00557	4.17	0	0	4.17		181873	17	42911	60.8	90.72	0	1	Not determined	Unclassified Bacteria	Insufficient number of amino acids in MSA (1.6%)
LB2301H_00558	18.79	0.18	0	17.89		273592	45	15461	59.4	89.46	3	4	Not determined	d__Bacteria;p__Chloroflexota;c__Anaerolineae;o__Anaerolineales;f__UBA11657;g__BD1;s__BD1 sp003569365	N/A
LB2301H_00559	0	0	0	0		27992	2	25570	62.2	91.26	0	0	Not determined	Unclassified	No bacterial or archaeal marker
LB2301H_00560	0	0	0	0		52168	3	49944	60.1	91.51	0	1	Not determined	Unclassified Bacteria	Insufficient number of amino acids in MSA (0.7%)
LB2301H_00561	20.49	0.14	0	19.79		623222	122	23765	53.3	94.67	0	9	Not determined	d__Bacteria;p__Actinobacteriota;c__Acidimicrobiia;o__IMCC26256;f__PALSA-555;g__SHUY01;s__SHUY01 sp009694435	N/A
LB2301H_00562	5.96	0	0	5.96		170067	24	37752	60.2	93.78	0	0	Not determined	Unclassified Bacteria	Insufficient number of amino acids in MSA (5.0%)
LB2301H_00563	0	0	0	0		51548	2	50405	52.1	70.16	3	2	Not determined	Unclassified Bacteria	Insufficient number of amino acids in MSA (0.8%)
LB2301H_00564	4.31	0	0	4.31		499162	148	6073	59.4	87.5	0	0	Not determined	Unclassified Bacteria	Insufficient number of amino acids in MSA (2.8%)
LB2301H_00566	0	0	0	0		81141	11	55111	57.3	85.67	0	1	Not determined	Unclassified	No bacterial or archaeal marker
LB2301H_00567	0	0	0	0		45854	2	24622	56.3	86.88	0	0	Not determined	Unclassified	No bacterial or archaeal marker
LB2301H_00568	4.17	0	0	4.17		296847	141	2251	51.8	93.61	2	2	Not determined	Unclassified Bacteria	Insufficient number of amino acids in MSA (2.9%)
LB2301H_00569	0	0	0	0		101902	7	36813	58.1	92.06	0	2	Not determined	Unclassified Bacteria	Insufficient number of amino acids in MSA (2.4%)
LB2301H_00570	1.04	0	0	1.04		196239	59	4945	24.9	90.36	0	1	Not determined	Unclassified	No bacterial or archaeal marker
LB2301H_00572	16.77	0	0	16.77		267708	38	21334	56.4	89.14	0	3	Not determined	d__Bacteria;p__Chloroflexota;c__Anaerolineae;o__Anaerolineales;f__UBA11657;g__BD1;s__BD1 sp003569365	N/A
LB2301H_00573	3.45	0	0	3.45		94721	15	52780	60.9	91.47	0	4	Not determined	Unclassified Bacteria	Insufficient number of amino acids in MSA (3.3%)
LB2301H_00574	0	0	0	0		44807	4	15947	58.4	73.37	0	0	Not determined	Unclassified	No bacterial or archaeal marker
LB2301H_00575	1.72	0	0	1.72		110873	28	6335	56.8	82.27	0	0	Not determined	Unclassified Bacteria	Insufficient number of amino acids in MSA (0.8%)
LB2301H_00576	0	0	0	0		91198	9	28869	52.5	92.42	0	0	Not determined	Unclassified Bacteria	Insufficient number of amino acids in MSA (4.8%)
LB2301H_00577	3.51	0	0	3.51		97556	2	95920	50.3	89.54	0	1	Not determined	Unclassified Bacteria	Insufficient number of amino acids in MSA (1.7%)
LB2301H_00578	0	0	0	0		116920	9	30054	51.9	89.56	0	2	Not determined	Unclassified	No bacterial or archaeal marker
LB2301H_00579	27.59	0	0	27.59		1022817	162	56449	59.8	90.9	0	12	Not determined	d__Bacteria;p__Chloroflexota;c__Anaerolineae;o__Anaerolineales;f__UBA11657;g__BD1;s__BD1 sp003569365	N/A
LB2301H_00580	30.69	1.09	0	25.24		722214	143	11813	60	92.22	0	9	Not determined	d__Bacteria;p__Chloroflexota;c__Anaerolineae;o__Anaerolineales;f__UBA11657;g__BD1;s__BD1 sp003569365	N/A
LB2301H_00582	0	0	0	0		43392	3	29290	49.7	90.97	0	0	Not determined	Unclassified	No bacterial or archaeal marker
LB2301H_00583	0	0	0	0		168489	10	58806	56.9	89.21	0	3	Not determined	Unclassified Bacteria	Insufficient number of amino acids in MSA (3.2%)
LB2301H_00584	0	0	0	0		74061	6	45793	59	88.49	0	1	Not determined	Unclassified Bacteria	Insufficient number of amino acids in MSA (2.5%)
LB2301H_00585	0	0	0	0		59907	2	55462	60.1	88.52	0	1	Not determined	Unclassified Bacteria	Insufficient number of amino acids in MSA (0.8%)
LB2301H_00586	0	0	0	0		28699	3	16228	37.1	94.29	0	0	Not determined	Unclassified	No bacterial or archaeal marker
LB2301H_00588	0	0	0	0		130610	9	41669	61	90.63	0	0	Not determined	Unclassified Bacteria	Insufficient number of amino acids in MSA (2.5%)
LB2301H_00590	0	0	0	0		87590	23	4631	54.2	91.33	0	0	Not determined	Unclassified Bacteria	Insufficient number of amino acids in MSA (1.4%)
LB2301H_00591	12.07	0	0	12.07		242174	100	2788	60.6	89.25	0	2	Not determined	Unclassified Bacteria	Insufficient number of amino acids in MSA (5.1%)
LB2301H_00592	0	0	0	0		62951	3	58547	62.1	92.89	0	0	Not determined	Unclassified	No bacterial or archaeal marker
LB2301H_00593	0	0	0	0		113590	17	21134	49.9	88.37	0	9	Not determined	Unclassified	No bacterial or archaeal marker
LB2301H_00594	10.34	0	0	10.34		394915	115	5560	64.4	89.9	0	3	Not determined	Unclassified Bacteria	Insufficient number of amino acids in MSA (9.9%)
LB2301H_00595	0	0	0	0		48184	1	48184	31.3	85.17	3	2	Not determined	Unclassified Bacteria	Insufficient number of amino acids in MSA (0.7%)
LB2301H_00596	13.79	0	0	13.79		479292	78	17785	59.2	89.44	0	12	Not determined	d__Bacteria;p__Chloroflexota;c__Anaerolineae;o__Anaerolineales;f__UBA11657;g__BD1;s__BD1 sp003569365	Genome domain questionable ( 12.5% Bacterial, 3.8% Archaeal)
LB2301H_00597	0	0	0	0		35867	1	35867	47	90.58	0	0	Not determined	Unclassified	No bacterial or archaeal marker
LB2301H_00598	5.17	0	0	5.17		132601	31	8980	60	92.8	0	3	Not determined	Unclassified Bacteria	Insufficient number of amino acids in MSA (4.1%)
LB2301H_00599	6.9	0	0	6.9		227103	10	53168	61	92.77	0	2	Not determined	Unclassified Bacteria	Insufficient number of amino acids in MSA (4.1%)
LB2301H_00600	4.17	0	0	4.17		720228	259	3554	60.7	87.75	0	7	Not determined	Unclassified Bacteria	Insufficient number of amino acids in MSA (5.8%)
LB2301H_00601	24.14	0	0	24.14		790804	209	6321	59.4	90.61	0	4	Not determined	d__Bacteria;p__Chloroflexota;c__Anaerolineae;o__Anaerolineales;f__UBA11657;g__BD1;s__BD1 sp003569365	N/A
LB2301H_00605	0	0	0	0		54915	7	33656	59.7	89.43	0	2	Not determined	Unclassified	No bacterial or archaeal marker
LB2301H_00606	0	0	0	0		69042	6	39709	60.2	87.82	0	1	Not determined	Unclassified	No bacterial or archaeal marker
LB2301H_00607	0	0	0	0		47051	1	47051	58.4	93.27	0	0	Not determined	Unclassified Bacteria	Insufficient number of amino acids in MSA (2.5%)
LB2301H_00608	11.74	0	0	11.74		66867	7	46938	59.4	93.26	0	1	Not determined	d__Bacteria;p__Chloroflexota;c__Anaerolineae;o__Anaerolineales;f__UBA11657;g__BD1;s__BD1 sp003569365	Genome domain questionable ( 15.8% Bacterial, 7.5% Archaeal)
LB2301H_00609	0	0	0	0		119118	43	3189	58.5	93.91	0	0	Not determined	Unclassified Bacteria	Insufficient number of amino acids in MSA (1.7%)
LB2301H_00610	6.36	0	0	6.36		149974	15	28562	50.7	92.26	0	0	Not determined	d__Bacteria;p__Patescibacteria;c__Paceibacteria;o__UBA9983_A;f__UBA1006;g__CAIXMG01;s__	N/A
LB2301H_00611	6.11	0	0	6.11		42613	1	42613	39.3	89.32	1	0	Not determined	Unclassified Bacteria	Insufficient number of amino acids in MSA (2.4%)
LB2301H_00612	8.05	0	0	8.05		404457	72	13080	59.1	90.7	0	3	Not determined	Unclassified Bacteria	Insufficient number of amino acids in MSA (6.6%)
LB2301H_00615	4.17	0	0	4.17		104113	10	55238	60.1	89.94	0	1	Not determined	Unclassified Bacteria	Insufficient number of amino acids in MSA (1.6%)
LB2301H_00616	0	0	0	0		131622	3	85853	58.5	83.44	0	2	Not determined	Unclassified Bacteria	Insufficient number of amino acids in MSA (0.8%)
LB2301H_00617	0	0	0	0		83262	3	42504	53.2	92.23	0	0	Not determined	Unclassified Bacteria	Insufficient number of amino acids in MSA (1.7%)
LB2301H_00621	1.72	0	0	1.72		87768	10	48184	59.1	89.88	0	0	Not determined	Unclassified Bacteria	Insufficient number of amino acids in MSA (0.8%)
LB2301H_00622	0	0	0	0		70273	9	11654	57.8	83.34	0	1	Not determined	Unclassified Bacteria	Insufficient number of amino acids in MSA (1.6%)
LB2301H_00624	0	0	0	0		70557	8	54675	60.4	90.23	0	1	Not determined	Unclassified Bacteria	Insufficient number of amino acids in MSA (1.7%)
LB2301H_00625	8.62	0	0	8.62		356135	107	5534	58.3	86.74	3	4	Not determined	Unclassified Bacteria	Insufficient number of amino acids in MSA (5.6%)
LB2301H_00626	4.17	0	0	4.17		57678	19	3920	59.9	92.66	0	1	Not determined	Unclassified Bacteria	Insufficient number of amino acids in MSA (2.0%)
LB2301H_00627	12.07	0	0	12.07		636472	197	4518	57.7	88.92	0	4	Not determined	d__Bacteria;p__Chloroflexota;c__Anaerolineae;o__Anaerolineales;f__UBA11657;g__BD1;s__BD1 sp003569365	N/A
LB2301H_00628	7.77	0	0	7.77		135323	16	19742	52.6	90.95	0	4	Not determined	Unclassified Bacteria	Insufficient number of amino acids in MSA (4.1%)
LB2301H_00629	10.34	0	0	10.34		95765	5	67022	58.3	93.69	0	3	Not determined	Unclassified Bacteria	Insufficient number of amino acids in MSA (7.5%)
LB2301H_00630	0	0	0	0		41502	1	41502	45.5	93.93	0	4	Not determined	Unclassified Bacteria	Insufficient number of amino acids in MSA (0.8%)
LB2301H_00631	4.17	0	0	4.17		240160	28	20813	60.8	92.23	0	4	Not determined	Unclassified Bacteria	Insufficient number of amino acids in MSA (7.5%)
LB2301H_00634	0	0	0	0		132529	7	69673	61.3	91.78	0	0	Not determined	Unclassified	No bacterial or archaeal marker
LB2301H_00635	8.33	0	0	8.33		53100	5	22535	51.4	93.54	0	0	Not determined	Unclassified Bacteria	Insufficient number of amino acids in MSA (2.4%)
LB2301H_00636	10.34	0	0	10.34		167302	11	53546	60.5	91.74	0	1	Not determined	Unclassified Bacteria	Insufficient number of amino acids in MSA (6.6%)
LB2301H_00637	0	0	0	0		15428	8	1914	58.9	88.14	0	0	Not determined	Unclassified	No bacterial or archaeal marker
LB2301H_00638	0	0	0	0		41545	8	31117	44.9	95.81	0	0	Not determined	Unclassified	No bacterial or archaeal marker
LB2301H_00639	0	0	0	0		43880	5	36818	57.4	89.27	0	0	Not determined	Unclassified	No bacterial or archaeal marker
LB2301H_00640	0	0	0	0		114232	13	12596	42	88.31	0	0	Not determined	Unclassified	No bacterial or archaeal marker
LB2301H_00642	4.17	0	0	4.17		68501	5	61336	60.2	89.91	0	1	Not determined	Unclassified Bacteria	Insufficient number of amino acids in MSA (1.6%)
LB2301H_00643	5.17	0	0	5.17		82244	5	66830	59.7	92.04	0	0	Not determined	Unclassified Bacteria	Insufficient number of amino acids in MSA (4.1%)
LB2301H_00644	0	0	0	0		85575	4	71547	60.7	90.83	0	2	Not determined	Unclassified Bacteria	Insufficient number of amino acids in MSA (2.0%)
LB2301H_00645	0	0	0	0		68931	8	42944	59.9	90.96	0	0	Not determined	Unclassified	No bacterial or archaeal marker
LB2301H_00646	4.17	0	0	4.17		69894	10	12507	57.7	88.3	0	1	Not determined	Unclassified Bacteria	Insufficient number of amino acids in MSA (1.6%)
LB2301H_00648	0	0	0	0		101598	9	80159	59.2	88.98	0	1	Not determined	Unclassified Bacteria	Insufficient number of amino acids in MSA (0.8%)
LB2301H_00649	0	0	0	0		476070	113	22700	47	95.57	0	7	Not determined	Unclassified Bacteria	Insufficient number of amino acids in MSA (10.0%)
LB2301H_00650	10.34	0	0	10.34		99152	11	57384	61.6	91.6	0	8	Not determined	Unclassified Bacteria	Insufficient number of amino acids in MSA (8.2%)
LB2301H_00651	0	0	0	0		99859	3	44028	46	91.6	0	1	Not determined	Unclassified	No bacterial or archaeal marker
LB2301H_00652	6.9	0	0	6.9		69278	2	68092	59.9	89.12	0	9	Not determined	Unclassified Bacteria	Insufficient number of amino acids in MSA (6.5%)
LB2301H_00653	7.76	0	0	7.76		105230	10	35397	57.2	92	0	4	Not determined	Unclassified Bacteria	Insufficient number of amino acids in MSA (3.9%)
LB2301H_00655	0	0	0	0		96259	4	89431	59.7	93.41	0	0	Not determined	Unclassified	No bacterial or archaeal marker
LB2301H_00657	8.62	0	0	8.62		76597	1	76597	58	94.58	0	3	Not determined	Unclassified Bacteria	Insufficient number of amino acids in MSA (5.8%)
LB2301H_00658	15.28	0	0	15.28		359796	63	34855	60.2	91.5	0	3	Not determined	Unclassified Bacteria	Insufficient number of amino acids in MSA (8.0%)
LB2301H_00659	8.77	0	0	8.77		150776	16	37069	43.5	88.8	0	5	Not determined	Unclassified Bacteria	Insufficient number of amino acids in MSA (8.3%)
LB2301H_00660	10.34	0	0	10.34		373266	156	2733	63.1	91.83	2	11	Not determined	Unclassified Bacteria	Insufficient number of amino acids in MSA (9.2%)
LB2301H_00662	0	0	0	0		64969	3	60923	59.1	94.04	0	0	Not determined	Unclassified Bacteria	Insufficient number of amino acids in MSA (0.8%)
LB2301H_00663	0	0	0	0		46260	4	20007	60.1	94.59	0	0	Not determined	Unclassified	No bacterial or archaeal marker
LB2301H_00664	0	0	0	0		39239	1	39239	32.3	92.76	0	0	Not determined	Unclassified	No bacterial or archaeal marker
LB2301H_00667	0	0	0	0		41065	13	4803	60.6	94.31	0	0	Not determined	Unclassified Bacteria	Insufficient number of amino acids in MSA (1.7%)
LB2301H_00668	0	0	0	0		59159	5	53661	52.5	87.59	0	0	Not determined	Unclassified	No bacterial or archaeal marker
LB2301H_00669	4.17	0	0	4.17		122051	5	42469	62.2	91.72	0	1	Not determined	Unclassified Bacteria	Insufficient number of amino acids in MSA (1.7%)
LB2301H_00670	0	0	0	0		86823	4	61194	59.8	86.27	0	1	Not determined	Unclassified Bacteria	Insufficient number of amino acids in MSA (0.8%)
LB2301H_00671	13.79	0	0	13.79		553060	145	6113	59.7	91.3	0	7	Not determined	d__Bacteria;p__Chloroflexota;c__Anaerolineae;o__Anaerolineales;f__UBA11657;g__BD1;s__BD1 sp003569365	N/A
LB2301H_00674	0	0	0	0		56848	12	28500	58.2	93.16	0	0	Not determined	Unclassified	No bacterial or archaeal marker
LB2301H_00675	0	0	0	0		107410	56	1879	46.6	86.23	0	2	Not determined	Unclassified Bacteria	Insufficient number of amino acids in MSA (0.8%)
LB2301H_00676	8.62	0	0	8.62		185814	8	29165	58.7	90.2	0	3	Not determined	Unclassified Bacteria	Insufficient number of amino acids in MSA (5.8%)
LB2301H_00678	0	0	0	0		231434	43	30278	61	91.33	0	1	Not determined	Unclassified Bacteria	Insufficient number of amino acids in MSA (2.2%)
LB2301H_00679	0	0	0	0		431014	200	2339	70.2	90.72	0	5	Not determined	Unclassified Bacteria	Insufficient number of amino acids in MSA (2.4%)
LB2301H_00680	0	0	0	0		36546	2	19886	31.1	93.42	0	0	Not determined	Unclassified	No bacterial or archaeal marker
LB2301H_00682	0	0	0	0		55395	3	28490	59.6	85.52	0	0	Not determined	Unclassified	No bacterial or archaeal marker
LB2301H_00684	0	0	0	0		91666	5	46086	59.7	88.88	0	0	Not determined	Unclassified	No bacterial or archaeal marker
LB2301H_00685	4.17	0	0	4.17		141383	19	16329	61.6	89.24	0	1	Not determined	Unclassified Bacteria	Insufficient number of amino acids in MSA (1.7%)
LB2301H_00687	0	0	0	0		33710	9	9656	61.3	93.09	0	0	Not determined	Unclassified	No bacterial or archaeal marker
LB2301H_00690	5.17	0	0	5.17		83670	11	61789	58.1	89.92	0	0	Not determined	Unclassified Bacteria	Insufficient number of amino acids in MSA (4.2%)
LB2301H_00691	8.33	0	0	8.33		113708	11	19703	51.6	90.73	0	0	Not determined	Unclassified Bacteria	Insufficient number of amino acids in MSA (3.8%)
LB2301H_00693	0	0	0	0		62030	3	47659	56.2	95.46	0	2	Not determined	Unclassified Bacteria	Insufficient number of amino acids in MSA (0.8%)
LB2301H_00695	25.86	0	0	25.86		280140	22	151769	37.5	95.71	0	7	Not determined	d__Bacteria;p__Proteobacteria;c__Gammaproteobacteria;o__Burkholderiales;f__Methylophilaceae;g__Methylopumilus;s__Methylopumilus planktonicus	N/A
LB2301H_00696	0	0	0	0		92340	4	88152	58.4	92.72	0	0	Not determined	Unclassified	No bacterial or archaeal marker
LB2301H_00700	0	0	0	0		55566	4	49884	58.1	90.64	0	4	Not determined	Unclassified	No bacterial or archaeal marker
LB2301H_00702	0	0	0	0		74709	13	18109	59	85.83	0	0	Not determined	Unclassified	No bacterial or archaeal marker
LB2301H_00703	0	0	0	0		47931	4	26512	62.1	91.27	0	2	Not determined	Unclassified Bacteria	Insufficient number of amino acids in MSA (1.6%)
LB2301H_00704	0	0	0	0		37637	2	36468	47.2	90.43	0	0	Not determined	Unclassified	No bacterial or archaeal marker
LB2301H_00705	6.9	0	0	6.9		48639	3	28016	58.5	91.97	0	0	Not determined	Unclassified Bacteria	Insufficient number of amino acids in MSA (5.0%)
LB2301H_00706	0	0	0	0		74568	6	57981	61	92.28	0	0	Not determined	Unclassified	No bacterial or archaeal marker
LB2301H_00707	0	0	0	0		117575	5	33441	59	89.04	0	1	Not determined	Unclassified Bacteria	Insufficient number of amino acids in MSA (1.6%)
LB2301H_00708	8.33	0	0	8.33		346000	216	1551	63.5	91.25	0	4	Not determined	Unclassified Bacteria	Insufficient number of amino acids in MSA (6.2%)
LB2301H_00709	0	0	0	0		42156	1	42156	50.5	78.84	0	0	Not determined	Unclassified	No bacterial or archaeal marker
LB2301H_00710	0.94	0	0	0.94		17629	5	5401	45.6	94.91	0	0	Not determined	Unclassified	No bacterial or archaeal marker
LB2301H_00711	13.81	0	0	13.81		300630	49	18829	53.6	91.5	0	6	Not determined	d__Bacteria;p__Nitrospirota;c__Nitrospiria;o__Nitrospirales;f__Nitrospiraceae;g__Palsa-1315;s__	N/A
LB2301H_00712	0	0	0	0		44344	9	29787	61.9	88.11	0	0	Not determined	Unclassified	No bacterial or archaeal marker
LB2301H_00713	9.71	0.97	0	4.86		108242	14	19624	43.6	88.83	0	5	Not determined	Unclassified Bacteria	Insufficient number of amino acids in MSA (2.8%)
LB2301H_00715	0.47	0	0	0.47		67648	7	27163	51.3	89.97	0	1	Not determined	Unclassified	No bacterial or archaeal marker
LB2301H_00716	0	0	0	0		133535	8	53907	58.4	90.43	0	1	Not determined	Unclassified Bacteria	Insufficient number of amino acids in MSA (1.7%)
LB2301H_00717	0	0	0	0		70178	1	70178	53.9	74.59	0	0	Not determined	Unclassified	No bacterial or archaeal marker
LB2301H_00718	5.17	0	0	5.17		60416	3	55500	59.3	84.84	0	8	Not determined	Unclassified Bacteria	Insufficient number of amino acids in MSA (5.7%)
LB2301H_00719	0	0	0	0		133020	23	9660	60.9	91.24	0	3	Not determined	Unclassified Bacteria	Insufficient number of amino acids in MSA (3.9%)
LB2301H_00720	0	0	0	0		31482	2	30008	35	94.24	0	0	Not determined	Unclassified	No bacterial or archaeal marker
LB2301H_00721	0	0	0	0		7327	4	1794	34.2	56.48	0	0	Not determined	Unclassified	No bacterial or archaeal marker
LB2301H_00722	0	0	0	0		37211	1	37211	46.2	89.89	0	1	Not determined	Unclassified	No bacterial or archaeal marker
LB2301H_00723	1.72	0	0	1.72		89058	7	45263	48.6	92.91	0	0	Not determined	Unclassified Bacteria	Insufficient number of amino acids in MSA (1.6%)
LB2301H_00724	0	0	0	0		44905	3	31758	46	90.37	0	1	Not determined	Unclassified	No bacterial or archaeal marker
LB2301H_00725	2.51	0	0	2.51		124605	8	90862	58.2	84.65	3	4	Not determined	Unclassified Bacteria	Insufficient number of amino acids in MSA (3.3%)
LB2301H_00726	7.02	0	0	7.02		129342	18	34451	50.6	91.69	0	1	Not determined	Unclassified Bacteria	Insufficient number of amino acids in MSA (4.1%)
LB2301H_00727	0	0	0	0		65752	3	28781	59.4	90.97	0	0	Not determined	Unclassified	No bacterial or archaeal marker
LB2301H_00732	4.17	0	0	4.17		96009	21	6490	51.3	90.8	0	1	Not determined	Unclassified Bacteria	Insufficient number of amino acids in MSA (1.7%)
LB2301H_00733	0	0	0	0		1193	1	1193	65.1	97.57	0	0	Not determined	Unclassified	No bacterial or archaeal marker
LB2301H_00735	0	0	0	0		101024	14	55598	54.8	87.73	4	4	Not determined	Unclassified Bacteria	Insufficient number of amino acids in MSA (2.4%)
LB2301H_00736	3.51	0	0	3.51		84556	6	72640	61.2	91.98	0	0	Not determined	Unclassified Bacteria	Insufficient number of amino acids in MSA (7.0%)
LB2301H_00738	0	0	0	0		9822	5	2398	54.9	87.97	0	0	Not determined	Unclassified	No bacterial or archaeal marker
LB2301H_00739	10.34	0	0	10.34		91196	13	57880	46.1	86.85	0	2	Not determined	Unclassified Bacteria	Insufficient number of amino acids in MSA (7.1%)
LB2301H_00740	0	0	0	0		47175	5	37141	59.1	94.75	0	0	Not determined	Unclassified Bacteria	Insufficient number of amino acids in MSA (0.8%)
LB2301H_00741	0	0	0	0		65244	13	16076	61.7	94.76	0	0	Not determined	Unclassified Bacteria	Insufficient number of amino acids in MSA (0.4%)
LB2301H_00742	0	0	0	0		31834	2	30074	42.1	92.67	0	0	Not determined	Unclassified	No bacterial or archaeal marker
LB2301H_00743	8.33	0	0	8.33		44116	1	44116	36.6	96.55	0	0	Not determined	Unclassified Bacteria	Insufficient number of amino acids in MSA (7.3%)
LB2301H_00744	0	0	0	0		104898	7	46096	55.7	90.37	0	2	Not determined	Unclassified	No bacterial or archaeal marker
LB2301H_00746	0	0	0	0		80080	2	77292	59.4	92.7	0	0	Not determined	Unclassified	No bacterial or archaeal marker
LB2301H_00747	4.17	0	0	4.17		75109	15	38756	43.2	89.18	0	0	Not determined	Unclassified Bacteria	Insufficient number of amino acids in MSA (0.8%)
LB2301H_00749	42.49	1.72	0	33.89	30-50	424190	121	4617	40.2	94.48	3	11	0	d__Bacteria;p__Actinobacteriota;c__Actinomycetia;o__Nanopelagicales;f__Nanopelagicaceae;g__Nanopelagicus;s__	Genome not assigned to closest species as it falls outside its pre-defined ANI radius
LB2301H_00750	0	0	0	0		69303	2	68280	61.1	91.45	0	1	Not determined	Unclassified Bacteria	Insufficient number of amino acids in MSA (1.7%)
LB2301H_00751	1.72	0	0	1.72		104208	7	59122	63.1	88.16	0	0	Not determined	Unclassified Bacteria	Insufficient number of amino acids in MSA (2.1%)
LB2301H_00752	0	0	0	0		29371	13	2770	61.9	93.78	0	0	Not determined	Unclassified	No bacterial or archaeal marker
LB2301H_00753	0	0	0	0		65960	5	38290	58.5	91.93	0	0	Not determined	Unclassified	No bacterial or archaeal marker
LB2301H_00754	36.87	0.65	25	33.62	30-50	1171291	349	5095	66	93.56	0	19	0	d__Bacteria;p__Actinobacteriota;c__Actinomycetia;o__Mycobacteriales;f__Mycobacteriaceae;g__Mycobacterium;s__Mycobacterium sp903911165	N/A
LB2301H_00755	11.22	0.23	0	10.07		320717	103	5394	62.9	90.29	2	11	Not determined	d__Bacteria;p__Verrucomicrobiota;c__Verrucomicrobiae;o__Opitutales;f__UBA953;g__UBA953;s__	Genome not assigned to closest species as it falls outside its pre-defined ANI radius
LB2301H_00756	0	0	0	0		168054	74	2475	54.6	94.4	0	13	Not determined	Unclassified Bacteria	Insufficient number of amino acids in MSA (2.9%)
LB2301H_00759	0	0	0	0		100270	6	54013	59.1	91.67	0	1	Not determined	Unclassified Bacteria	Insufficient number of amino acids in MSA (1.6%)
LB2301H_00762	0	0	0	0		11330	6	1867	49.6	90.03	0	0	Not determined	Unclassified	No bacterial or archaeal marker
LB2301H_00763	0	0	0	0		47498	1	47498	44	94.23	0	0	Not determined	Unclassified Bacteria	Insufficient number of amino acids in MSA (0.8%)
LB2301H_00764	2.51	0	0	2.51		77063	4	42089	61.7	91.47	0	2	Not determined	Unclassified Bacteria	Insufficient number of amino acids in MSA (3.3%)
LB2301H_00765	0	0	0	0		73819	10	13020	58.6	91.44	0	1	Not determined	Unclassified Bacteria	Insufficient number of amino acids in MSA (2.5%)
LB2301H_00766	4.17	0	0	4.17		125643	14	34990	60	94.24	0	1	Not determined	Unclassified Bacteria	Insufficient number of amino acids in MSA (1.7%)
LB2301H_00768	0	0	0	0		44162	2	42812	58.4	93.03	0	0	Not determined	Unclassified	No bacterial or archaeal marker
