# Supplementary material for: Contrasting defense strategies of oligotrophs and copiotrophs revealed by single-cell-resolved virus–host pairing of freshwater bacteria
Source: ISME Commun. 2025 May 21;5(1):ycaf086. doi: 10.1093/ismeco/ycaf086 (PMC12143481; doi:10.1093/ismeco/ycaf086)
Supplement: TableS2_ycaf086 [file tables2_ycaf086.xlsx]

## Sheet: Sheet1
			Detection by each tool (see main text for the criteria)			CheckV stats													Host prediction using short sequence match (>99% identity, >30bp) with MAGs of Lake Biwa bacterioplankton
Virus contig name	SAG ID of the contig origin	Phylogenetic affiliation of the SAG	geNomad	VIBRANT	VirSorter2	contig_length	provirus	proviral_length	gene_count	viral_genes	host_genes	checkv_quality	miuvig_quality	completeness	completeness_method	contamination	kmer_freq	warnings	Number of hits	Lowest consensus taxonomy of the predicted hosts	Lowest consenus taxonomic level of SAG-predicted and sequence-match-predicted hosts
LB2301H_00035_ctg_136	LB2301H_00035	d__Bacteria;p__Acidobacteriota;c__Acidobacteriae;o__Bryobacterales;f__Bryobacteraceae;g__Ga0077553;s__	1	1	0	7342	No	NA	10	1	0	Low-quality	Genome-fragment	17.05	AAI-based (medium-confidence)	0	1.01	0	0
LB2301H_00035_ctg_1808	LB2301H_00035	d__Bacteria;p__Acidobacteriota;c__Acidobacteriae;o__Bryobacterales;f__Bryobacteraceae;g__Ga0077553;s__	1	0	1	1348	No	NA	2	1	0	Low-quality	Genome-fragment	2.02	HMM-based (lower-bound)	0	1	0	1	d__Bacteria;p__Acidobacteriota;c__Acidobacteriae;o__Bryobacterales;f__Bryobacteraceae;g__Ga0077553;s__	Genus
LB2301H_00035_ctg_2763	LB2301H_00035	d__Bacteria;p__Acidobacteriota;c__Acidobacteriae;o__Bryobacterales;f__Bryobacteraceae;g__Ga0077553;s__	1	1	1	2816	No	NA	4	1	0	Low-quality	Genome-fragment	4.58	AAI-based (high-confidence)	0	1	0	0
LB2301H_00035_ctg_2998	LB2301H_00035	d__Bacteria;p__Acidobacteriota;c__Acidobacteriae;o__Bryobacterales;f__Bryobacteraceae;g__Ga0077553;s__	1	1	1	20660	No	NA	20	7	0	Low-quality	Genome-fragment	35.58	AAI-based (medium-confidence)	0	1	0	0
LB2301H_00035_ctg_3216	LB2301H_00035	d__Bacteria;p__Acidobacteriota;c__Acidobacteriae;o__Bryobacterales;f__Bryobacteraceae;g__Ga0077553;s__	1	1	0	2630	No	NA	6	1	0	Low-quality	Genome-fragment	2.59	HMM-based (lower-bound)	0	1	0	0
LB2301E_00358_ctg_1212	LB2301E_00358	d__Bacteria;p__Actinobacteriota;c__Acidimicrobiia;o__Acidimicrobiales;f__Ilumatobacteraceae;g__BACL27;s__BACL27 sp003569125	1	0	1	2670	No	NA	3	2	0	Low-quality	Genome-fragment	4.9	HMM-based (lower-bound)	0	1	0	0
LB2301E_00358_ctg_1375	LB2301E_00358	d__Bacteria;p__Actinobacteriota;c__Acidimicrobiia;o__Acidimicrobiales;f__Ilumatobacteraceae;g__BACL27;s__BACL27 sp003569125	1	1	1	2038	No	NA	4	2	0	Low-quality	Genome-fragment	3.35	AAI-based (high-confidence)	0	1	0	0
LB2301E_00358_ctg_1820	LB2301E_00358	d__Bacteria;p__Actinobacteriota;c__Acidimicrobiia;o__Acidimicrobiales;f__Ilumatobacteraceae;g__BACL27;s__BACL27 sp003569125	1	1	0	3928	No	NA	6	1	0	Low-quality	Genome-fragment	4.54	AAI-based (high-confidence)	0	1	0	0
LB2301E_00209_ctg_536	LB2301E_00209	d__Bacteria;p__Actinobacteriota;c__Acidimicrobiia;o__Acidimicrobiales;f__Ilumatobacteraceae;g__BACL27;s__BACL27 sp014190055	0	1	1	2653	No	NA	5	1	0	Low-quality	Genome-fragment	2.18	HMM-based (lower-bound)	0	1	0	0
LB2301H_00016_ctg_1160	LB2301H_00016	d__Bacteria;p__Actinobacteriota;c__Acidimicrobiia;o__Acidimicrobiales;f__Ilumatobacteraceae;g__BACL27;s__BACL27 sp014190295	0	1	1	1759	No	NA	6	2	0	Low-quality	Genome-fragment	4.17	AAI-based (high-confidence)	0	1	0	0
LB2206H_00017_ctg_205	LB2206H_00017	d__Bacteria;p__Actinobacteriota;c__Acidimicrobiia;o__Acidimicrobiales;f__Ilumatobacteraceae;g__UBA2093;s__	1	1	1	5895	No	NA	14	4	0	Low-quality	Genome-fragment	16.63	AAI-based (high-confidence)	0	1	0	0
LB2301E_00053_ctg_201	LB2301E_00053	d__Bacteria;p__Actinobacteriota;c__Actinomycetia;o__Nanopelagicales;f__Nanopelagicaceae;g__MAG-120802;s__MAG-120802 sp003569145	1	1	1	4346	No	NA	8	3	0	Low-quality	Genome-fragment	26.02	AAI-based (medium-confidence)	0	1	0	0
LB2301E_00053_ctg_218	LB2301E_00053	d__Bacteria;p__Actinobacteriota;c__Actinomycetia;o__Nanopelagicales;f__Nanopelagicaceae;g__MAG-120802;s__MAG-120802 sp003569145	1	0	1	3556	No	NA	3	3	0	Low-quality	Genome-fragment	21.02	AAI-based (high-confidence)	0	1	0	0
LB2206E_00145_ctg_1564	LB2206E_00145	d__Bacteria;p__Actinobacteriota;c__Actinomycetia;o__Nanopelagicales;f__Nanopelagicaceae;g__Nanopelagicus;s__	1	1	0	15618	No	NA	12	1	0	Complete	High-quality	100	DTR (high-confidence)	0	1	0	31	d__Bacteria;p__Actinobacteriota;c__Acidimicrobiia	Phylum
LB2206E_00053_ctg_63	LB2206E_00053	d__Bacteria;p__Actinobacteriota;c__Actinomycetia;o__Nanopelagicales;f__Nanopelagicaceae;g__Nanopelagicus;s__Nanopelagicus sp003569185	1	1	0	1039	No	NA	4	1	0	Low-quality	Genome-fragment	2.57	AAI-based (medium-confidence)	0	1	0	0
LB2301E_00325_ctg_473	LB2301E_00325	d__Bacteria;p__Actinobacteriota;c__Actinomycetia;o__Nanopelagicales;f__Nanopelagicaceae;g__Planktophila;s__	1	1	1	9086	No	NA	11	4	1	Low-quality	Genome-fragment	22.7	AAI-based (high-confidence)	0	1	0	0
LB2301E_00325_ctg_566	LB2301E_00325	d__Bacteria;p__Actinobacteriota;c__Actinomycetia;o__Nanopelagicales;f__Nanopelagicaceae;g__Planktophila;s__	1	1	1	14301	No	NA	24	9	0	Low-quality	Genome-fragment	39.1	AAI-based (high-confidence)	0	1	0	0
LB2301E_00085_ctg_1285	LB2301E_00085	d__Bacteria;p__Actinobacteriota;c__Actinomycetia;o__Nanopelagicales;f__Nanopelagicaceae;g__UBA3012;s__UBA3012 sp014190175	1	0	1	2147	No	NA	3	3	0	Low-quality	Genome-fragment	1.16	AAI-based (high-confidence)	0	1	0	0
LB2301E_00085_ctg_29	LB2301E_00085	d__Bacteria;p__Actinobacteriota;c__Actinomycetia;o__Nanopelagicales;f__Nanopelagicaceae;g__UBA3012;s__UBA3012 sp014190175	1	1	1	9904	No	NA	22	8	0	Low-quality	Genome-fragment	4.68	AAI-based (high-confidence)	0	1.01	0	0
LB2301E_00085_ctg_472	LB2301E_00085	d__Bacteria;p__Actinobacteriota;c__Actinomycetia;o__Nanopelagicales;f__Nanopelagicaceae;g__UBA3012;s__UBA3012 sp014190175	1	1	1	4976	No	NA	4	3	0	Low-quality	Genome-fragment	2.61	AAI-based (high-confidence)	0	1	0	0
LB2301E_00085_ctg_533	LB2301E_00085	d__Bacteria;p__Actinobacteriota;c__Actinomycetia;o__Nanopelagicales;f__Nanopelagicaceae;g__UBA3012;s__UBA3012 sp014190175	1	0	1	1715	No	NA	3	2	0	Low-quality	Genome-fragment	0.94	AAI-based (high-confidence)	0	1	0	0
LB2301E_00085_ctg_6	LB2301E_00085	d__Bacteria;p__Actinobacteriota;c__Actinomycetia;o__Nanopelagicales;f__Nanopelagicaceae;g__UBA3012;s__UBA3012 sp014190175	1	1	1	118892	No	NA	170	75	9	Low-quality	Genome-fragment	47.39	AAI-based (high-confidence)	0	1	0	1	d__Bacteria;p__Cyanobacteria;c__Cyanobacteriia;o__PCC-6307;f__Cyanobiaceae;g__CAIQIA01;s__	Domain
LB2301E_00085_ctg_611	LB2301E_00085	d__Bacteria;p__Actinobacteriota;c__Actinomycetia;o__Nanopelagicales;f__Nanopelagicaceae;g__UBA3012;s__UBA3012 sp014190175	1	1	1	1372	No	NA	6	3	0	Low-quality	Genome-fragment	0.53	AAI-based (high-confidence)	0	1	0	0
LB2301E_00085_ctg_985	LB2301E_00085	d__Bacteria;p__Actinobacteriota;c__Actinomycetia;o__Nanopelagicales;f__Nanopelagicaceae;g__UBA3012;s__UBA3012 sp014190175	1	1	1	18218	No	NA	20	19	0	Low-quality	Genome-fragment	9.9	AAI-based (high-confidence)	0	1	0	0
LB2206E_00001_ctg_708	LB2206E_00001	d__Bacteria;p__Bacteroidota;c__Bacteroidia;o__Chitinophagales;f__Chitinophagaceae;g__JJ008;s__	1	1	1	3700	No	NA	5	1	0	Low-quality	Genome-fragment	2.03	HMM-based (lower-bound)	0	1	0	0
LB2206H_00023_ctg_377	LB2206H_00023	d__Bacteria;p__Bacteroidota;c__Bacteroidia;o__Chitinophagales;f__Chitinophagaceae;g__Sediminibacterium;s__	1	1	1	7674	No	NA	8	1	0	Low-quality	Genome-fragment	10.52	HMM-based (lower-bound)	0	1.01	low-confidence DTR	12	d__Bacteria;p__Bacteroidota;c__Bacteroidia;o__Chitinophagales;f__Chitinophagaceae	Family
LB2301E_00167_ctg_1056	LB2301E_00167	d__Bacteria;p__Bacteroidota;c__Bacteroidia;o__Flavobacteriales;f__Flavobacteriaceae;g__Flavobacterium;s__	1	1	1	40801	Yes	4315	38	4	22	Low-quality	Genome-fragment	2.41	HMM-based (lower-bound)	89.42	1	0	0
LB2301E_00274_ctg_1034	LB2301E_00274	d__Bacteria;p__Bacteroidota;c__Bacteroidia;o__Flavobacteriales;f__Flavobacteriaceae;g__Flavobacterium;s__Flavobacterium sp903819815	0	1	1	9074	No	NA	12	1	1	Low-quality	Genome-fragment	3.69	HMM-based (lower-bound)	0	1	0	12	d__Bacteria	Domain
LB2206H_00129_ctg_479	LB2206H_00129	d__Bacteria;p__Chloroflexota;c__Anaerolineae;o__Anaerolineales;f__UBA11657;g__BD1;s__BD1 sp003569365	1	0	1	3872	No	NA	5	1	0	Low-quality	Genome-fragment	5.74	HMM-based (lower-bound)	0	1	0	0
LB2301E_00219_ctg_540	LB2301E_00219	d__Bacteria;p__Chloroflexota;c__Anaerolineae;o__Anaerolineales;f__UBA11657;g__BD1;s__BD1 sp003569365	1	1	1	7614	No	NA	13	2	0	Low-quality	Genome-fragment	11.29	HMM-based (lower-bound)	0	1.02	0	1	d__Bacteria;p__Chloroflexota;c__Anaerolineae;o__Anaerolineales;f__UBA11657;g__BD1;s__BD1 sp003569365	Species
LB2301E_00231_ctg_141	LB2301E_00231	d__Bacteria;p__Chloroflexota;c__Anaerolineae;o__Anaerolineales;f__UBA11657;g__BD1;s__BD1 sp003569365	1	1	1	3959	No	NA	7	1	0	Low-quality	Genome-fragment	1.78	HMM-based (lower-bound)	0	1	0	0
LB2301E_00231_ctg_342	LB2301E_00231	d__Bacteria;p__Chloroflexota;c__Anaerolineae;o__Anaerolineales;f__UBA11657;g__BD1;s__BD1 sp003569365	1	1	1	24327	No	NA	23	1	0	Medium-quality	Genome-fragment	66.78	AAI-based (medium-confidence)	0	1	0	0
LB2301E_00231_ctg_39	LB2301E_00231	d__Bacteria;p__Chloroflexota;c__Anaerolineae;o__Anaerolineales;f__UBA11657;g__BD1;s__BD1 sp003569365	1	1	1	2914	No	NA	5	1	0	Low-quality	Genome-fragment	8	AAI-based (high-confidence)	0	1	0	0
LB2301E_00302_ctg_1	LB2301E_00302	d__Bacteria;p__Chloroflexota;c__Anaerolineae;o__Anaerolineales;f__UBA11657;g__BD1;s__BD1 sp003569365	1	1	1	30846	No	NA	49	9	1	Complete	High-quality	100	DTR (high-confidence)	0	1	0	0
LB2301E_00573_ctg_1049	LB2301E_00573	d__Bacteria;p__Chloroflexota;c__Anaerolineae;o__Anaerolineales;f__UBA11657;g__BD1;s__BD1 sp003569365	1	1	1	3045	No	NA	4	1	0	Low-quality	Genome-fragment	4.94	AAI-based (medium-confidence)	0	1	0	0
LB2301E_00573_ctg_2161	LB2301E_00573	d__Bacteria;p__Chloroflexota;c__Anaerolineae;o__Anaerolineales;f__UBA11657;g__BD1;s__BD1 sp003569365	1	1	1	1918	No	NA	4	1	0	Low-quality	Genome-fragment	3.4	AAI-based (high-confidence)	0	1	0	0
LB2301E_00573_ctg_2744	LB2301E_00573	d__Bacteria;p__Chloroflexota;c__Anaerolineae;o__Anaerolineales;f__UBA11657;g__BD1;s__BD1 sp003569365	1	0	1	1934	No	NA	3	2	0	Low-quality	Genome-fragment	3.32	AAI-based (medium-confidence)	0	1	0	0
LB2301E_00573_ctg_2754	LB2301E_00573	d__Bacteria;p__Chloroflexota;c__Anaerolineae;o__Anaerolineales;f__UBA11657;g__BD1;s__BD1 sp003569365	1	1	1	3133	No	NA	4	1	0	Low-quality	Genome-fragment	6.29	AAI-based (high-confidence)	0	1	0	0
LB2301E_00573_ctg_2813	LB2301E_00573	d__Bacteria;p__Chloroflexota;c__Anaerolineae;o__Anaerolineales;f__UBA11657;g__BD1;s__BD1 sp003569365	0	1	1	2141	No	NA	5	3	0	Low-quality	Genome-fragment	3.56	AAI-based (high-confidence)	0	1	0	0
LB2301E_00573_ctg_2824	LB2301E_00573	d__Bacteria;p__Chloroflexota;c__Anaerolineae;o__Anaerolineales;f__UBA11657;g__BD1;s__BD1 sp003569365	1	1	1	3211	No	NA	7	2	0	Low-quality	Genome-fragment	4.22	HMM-based (lower-bound)	0	1	0	0
LB2301E_00669_ctg_1004	LB2301E_00669	d__Bacteria;p__Chloroflexota;c__Anaerolineae;o__Anaerolineales;f__UBA11657;g__BD1;s__BD1 sp003569365	1	1	0	6480	No	NA	14	1	0	Low-quality	Genome-fragment	4.46	HMM-based (lower-bound)	0	1	0	0
LB2301E_00669_ctg_1379	LB2301E_00669	d__Bacteria;p__Chloroflexota;c__Anaerolineae;o__Anaerolineales;f__UBA11657;g__BD1;s__BD1 sp003569365	1	1	0	9380	No	NA	19	1	0	Low-quality	Genome-fragment	21.8	AAI-based (medium-confidence)	0	1	0	0
LB2301E_00669_ctg_396	LB2301E_00669	d__Bacteria;p__Chloroflexota;c__Anaerolineae;o__Anaerolineales;f__UBA11657;g__BD1;s__BD1 sp003569365	1	1	0	1856	No	NA	5	1	0	Low-quality	Genome-fragment	5.75	AAI-based (medium-confidence)	0	1	0	0
LB2301E_00669_ctg_501	LB2301E_00669	d__Bacteria;p__Chloroflexota;c__Anaerolineae;o__Anaerolineales;f__UBA11657;g__BD1;s__BD1 sp003569365	1	1	0	3411	No	NA	11	1	0	Low-quality	Genome-fragment	1.8	HMM-based (lower-bound)	0	1	0	0
LB2301E_00669_ctg_549	LB2301E_00669	d__Bacteria;p__Chloroflexota;c__Anaerolineae;o__Anaerolineales;f__UBA11657;g__BD1;s__BD1 sp003569365	0	1	1	1811	No	NA	5	2	0	Low-quality	Genome-fragment	1.05	HMM-based (lower-bound)	0	1	0	0
LB2301H_00131_ctg_32	LB2301H_00131	d__Bacteria;p__Chloroflexota;c__Anaerolineae;o__Anaerolineales;f__UBA11657;g__BD1;s__BD1 sp003569365	1	1	0	6507	No	NA	8	1	0	Low-quality	Genome-fragment	9.65	HMM-based (lower-bound)	0	1.03	0	0
LB2301H_00224_ctg_1	LB2301H_00224	d__Bacteria;p__Chloroflexota;c__Anaerolineae;o__Anaerolineales;f__UBA11657;g__BD1;s__BD1 sp003569365	1	1	1	26877	No	NA	41	7	0	Complete	High-quality	100	DTR (high-confidence)	0	1	0	1	d__Bacteria;p__Verrucomicrobiota;c__Verrucomicrobiae;o__Pedosphaerales;f__UBA9464;g__CAIVQB01;s__CAIVQB01 sp903916195	Domain
LB2206E_00041_ctg_748	LB2206E_00041	d__Bacteria;p__Cyanobacteria;c__Cyanobacteriia;o__PCC-6307;f__Cyanobiaceae;g__Synechococcus_D;s__	1	1	1	6895	No	NA	9	2	0	Low-quality	Genome-fragment	7.75	HMM-based (lower-bound)	0	1	0	1	d__Bacteria;p__Proteobacteria;c__Alphaproteobacteria;o__Acetobacterales;f__Acetobacteraceae;g__Roseomonas_A;s__	Domain
LB2206E_00041_ctg_821	LB2206E_00041	d__Bacteria;p__Cyanobacteria;c__Cyanobacteriia;o__PCC-6307;f__Cyanobiaceae;g__Synechococcus_D;s__	1	1	1	16781	No	NA	27	4	0	Low-quality	Genome-fragment	9.03	HMM-based (lower-bound)	0	1	0	0
LB2206E_00065_ctg_2	LB2206E_00065	d__Bacteria;p__Cyanobacteria;c__Cyanobacteriia;o__PCC-6307;f__Cyanobiaceae;g__Synechococcus_D;s__	1	0	1	27563	Yes	21587	22	3	8	Low-quality	Genome-fragment	22.65	HMM-based (lower-bound)	21.68	1	0	1	d__Bacteria;p__Cyanobacteria;c__Cyanobacteriia;o__PCC-6307;f__Cyanobiaceae;g__Synechococcus_D;s__Synechococcus_D lacustris	Genus
LB2206E_00101_ctg_590	LB2206E_00101	d__Bacteria;p__Cyanobacteria;c__Cyanobacteriia;o__PCC-6307;f__Cyanobiaceae;g__Synechococcus_D;s__	0	1	1	3291	No	NA	7	1	0	Low-quality	Genome-fragment	3.68	AAI-based (medium-confidence)	0	1	0	0
LB2301E_00025_ctg_407	LB2301E_00025	d__Bacteria;p__Cyanobacteria;c__Cyanobacteriia;o__PCC-6307;f__Cyanobiaceae;g__Synechococcus_D;s__	0	1	1	1405	No	NA	5	2	0	Low-quality	Genome-fragment	3.22	AAI-based (medium-confidence)	0	1	0	0
LB2301E_00025_ctg_894	LB2301E_00025	d__Bacteria;p__Cyanobacteria;c__Cyanobacteriia;o__PCC-6307;f__Cyanobiaceae;g__Synechococcus_D;s__	1	0	1	16511	Yes	12423	18	2	3	Low-quality	Genome-fragment	27.5	AAI-based (medium-confidence)	24.76	1	0	1	d__Bacteria;p__Proteobacteria;c__Gammaproteobacteria;o__Burkholderiales;f__SG8-41;g__Ga0077527;s__	Domain
LB2206E_00111_ctg_2	LB2206E_00111	d__Bacteria;p__Cyanobacteria;c__Cyanobacteriia;o__PCC-6307;f__Cyanobiaceae;g__Synechococcus_D;s__Synechococcus_D lacustris	1	0	1	45488	Yes	15572	61	5	13	Low-quality	Genome-fragment	16.58	HMM-based (lower-bound)	65.77	1	0	0
LB2206E_00111_ctg_593	LB2206E_00111	d__Bacteria;p__Cyanobacteria;c__Cyanobacteriia;o__PCC-6307;f__Cyanobiaceae;g__Synechococcus_D;s__Synechococcus_D lacustris	1	1	0	2634	No	NA	4	1	0	Low-quality	Genome-fragment	5.5	AAI-based (medium-confidence)	0	1	0	0
LB2206E_00111_ctg_738	LB2206E_00111	d__Bacteria;p__Cyanobacteria;c__Cyanobacteriia;o__PCC-6307;f__Cyanobiaceae;g__Synechococcus_D;s__Synechococcus_D lacustris	1	1	0	35961	Yes	11613	43	3	20	Low-quality	Genome-fragment	12.18	HMM-based (lower-bound)	67.71	1	0	0
LB2301E_00496_ctg_4	LB2301E_00496	d__Bacteria;p__Margulisbacteria;c__Marinamargulisbacteria;o__;f__;g__;s__	1	1	1	57742	Yes	31359	65	22	17	Medium-quality	Genome-fragment	73.35	AAI-based (medium-confidence)	45.69	1	0	0
LB2301H_00214_ctg_1161	LB2301H_00214	d__Bacteria;p__Nitrospirota;c__Nitrospiria;o__Nitrospirales;f__Nitrospiraceae;g__Palsa-1315;s__	0	1	1	4739	Yes	2791	7	1	1	Low-quality	Genome-fragment	5.31	AAI-based (medium-confidence)	41.11	1	0	0
LB2301E_00045_ctg_976	LB2301E_00045	d__Bacteria;p__Planctomycetota;c__Planctomycetia;o__Gemmatales;f__Gemmataceae;g__UBA969;s__UBA969 sp003671255	0	1	1	12508	No	NA	9	3	0	Low-quality	Genome-fragment	10.52	HMM-based (lower-bound)	0	1	0	11	d__Bacteria;p__Planctomycetota;c__Planctomycetes;o__Gemmatales;f__Gemmataceae;g__UBA969;s__UBA969 sp003671255	Species
LB2301E_00084_ctg_2212	LB2301E_00084	d__Bacteria;p__Planctomycetota;c__Planctomycetia;o__Gemmatales;f__Gemmataceae;g__UBA969;s__UBA969 sp003671255	0	1	1	3558	No	NA	4	2	0	Low-quality	Genome-fragment	6.86	AAI-based (medium-confidence)	0	1	0	7	d__Bacteria	Domain
LB2301E_00084_ctg_2394	LB2301E_00084	d__Bacteria;p__Planctomycetota;c__Planctomycetia;o__Gemmatales;f__Gemmataceae;g__UBA969;s__UBA969 sp003671255	1	1	1	45383	Yes	30078	57	21	9	High-quality	High-quality	91.39	AAI-based (high-confidence)	33.72	1	0	0
LB2301E_00143_ctg_1521	LB2301E_00143	d__Bacteria;p__Planctomycetota;c__Planctomycetia;o__Gemmatales;f__Gemmataceae;g__UBA969;s__UBA969 sp003671255	0	1	1	22636	Yes	7898	4	1	1	Low-quality	Genome-fragment	3.61	HMM-based (lower-bound)	65.11	1	0	0
LB2206E_00140_ctg_2557	LB2206E_00140	d__Bacteria;p__Planctomycetota;c__Planctomycetia;o__Pirellulales;f__Pirellulaceae;g__JAFLCP01;s__	1	1	1	17341	No	NA	25	8	1	Low-quality	Genome-fragment	33.57	AAI-based (medium-confidence)	0	1	0	4	d__Bacteria;p__Planctomycetota;c__Planctomycetes;o__Pirellulales;f__Pirellulaceae;g__Pirellula_B	Family
LB2301E_00535_ctg_1062	LB2301E_00535	d__Bacteria;p__Planctomycetota;c__Planctomycetia;o__Pirellulales;f__UBA1268;g__BAIKAL-G1-2R;s__BAIKAL-G1-2R sp002737405	1	1	0	75823	Yes	25261	67	3	25	Low-quality	Genome-fragment	25.8	AAI-based (medium-confidence)	66.68	1	0	0
LB2301E_00535_ctg_2	LB2301E_00535	d__Bacteria;p__Planctomycetota;c__Planctomycetia;o__Pirellulales;f__UBA1268;g__BAIKAL-G1-2R;s__BAIKAL-G1-2R sp002737405	1	0	1	21547	No	NA	27	8	2	Low-quality	Genome-fragment	26.19	AAI-based (high-confidence)	0	1	0	4	d__Bacteria;p__Planctomycetota;c__Planctomycetes;o__Pirellulales;f__UBA1268	Family
LB2301H_00054_ctg_132	LB2301H_00054	d__Bacteria;p__Proteobacteria;c__Alphaproteobacteria;o__Pelagibacterales;f__Pelagibacteraceae;g__Fonsibacter;s__	1	1	1	2977	No	NA	5	1	0	Low-quality	Genome-fragment	1.4	HMM-based (lower-bound)	0	1	0	0
LB2301H_00054_ctg_157	LB2301H_00054	d__Bacteria;p__Proteobacteria;c__Alphaproteobacteria;o__Pelagibacterales;f__Pelagibacteraceae;g__Fonsibacter;s__	1	1	1	11861	No	NA	24	12	0	Low-quality	Genome-fragment	19.76	AAI-based (high-confidence)	0	1	0	0
LB2301H_00054_ctg_86	LB2301H_00054	d__Bacteria;p__Proteobacteria;c__Alphaproteobacteria;o__Pelagibacterales;f__Pelagibacteraceae;g__Fonsibacter;s__	1	0	1	3993	No	NA	4	1	0	Low-quality	Genome-fragment	6.33	AAI-based (high-confidence)	0	1	0	0
LB2206E_00120_ctg_6	LB2206E_00120	d__Bacteria;p__Proteobacteria;c__Alphaproteobacteria;o__Pelagibacterales;f__Pelagibacteraceae;g__Fonsibacter;s__Fonsibacter ubiquis	1	1	0	3401	No	NA	7	1	0	Low-quality	Genome-fragment	3.58	HMM-based (lower-bound)	0	1	0	0
LB2206E_00171_ctg_26	LB2206E_00171	d__Bacteria;p__Proteobacteria;c__Alphaproteobacteria;o__Pelagibacterales;f__Pelagibacteraceae;g__Fonsibacter;s__Fonsibacter ubiquis	1	1	1	360734	Yes	34544	403	15	272	Medium-quality	Genome-fragment	65.22	HMM-based (lower-bound)	90.42	1	low-confidence Provirus	2	d__Bacteria;p__Proteobacteria;c__Alphaproteobacteria;o__Pelagibacterales;f__Pelagibacteraceae;g__Fonsibacter	Genus
LB2206E_00185_ctg_150	LB2206E_00185	d__Bacteria;p__Proteobacteria;c__Alphaproteobacteria;o__Pelagibacterales;f__Pelagibacteraceae;g__Fonsibacter;s__Fonsibacter ubiquis	1	1	1	4515	No	NA	7	1	0	Low-quality	Genome-fragment	7.36	AAI-based (high-confidence)	0	1	0	0
LB2206E_00185_ctg_256	LB2206E_00185	d__Bacteria;p__Proteobacteria;c__Alphaproteobacteria;o__Pelagibacterales;f__Pelagibacteraceae;g__Fonsibacter;s__Fonsibacter ubiquis	1	1	1	8117	No	NA	5	1	0	Low-quality	Genome-fragment	13.13	AAI-based (medium-confidence)	0	1	0	0
LB2301E_00765_ctg_103	LB2301E_00765	d__Bacteria;p__Proteobacteria;c__Alphaproteobacteria;o__Pelagibacterales;f__Pelagibacteraceae;g__Fonsibacter;s__Fonsibacter ubiquis	1	1	1	6505	Yes	4487	11	4	2	Low-quality	Genome-fragment	12.57	AAI-based (high-confidence)	31.02	1	0	2	d__Bacteria;p__Proteobacteria;c__Alphaproteobacteria;o__Pelagibacterales;f__Pelagibacteraceae;g__Fonsibacter	Genus
LB2301E_00765_ctg_133	LB2301E_00765	d__Bacteria;p__Proteobacteria;c__Alphaproteobacteria;o__Pelagibacterales;f__Pelagibacteraceae;g__Fonsibacter;s__Fonsibacter ubiquis	1	1	1	313070	Yes	27232	346	13	230	Medium-quality	Genome-fragment	52.69	HMM-based (lower-bound)	91.3	1	0	0
LB2301E_00765_ctg_97	LB2301E_00765	d__Bacteria;p__Proteobacteria;c__Alphaproteobacteria;o__Pelagibacterales;f__Pelagibacteraceae;g__Fonsibacter;s__Fonsibacter ubiquis	1	1	1	11734	No	NA	17	1	1	Low-quality	Genome-fragment	21.01	HMM-based (lower-bound)	0	1	low-confidence DTR	5	d__Bacteria	Domain
LB2206E_00112_ctg_1774	LB2206E_00112	d__Bacteria;p__Proteobacteria;c__Alphaproteobacteria;o__Rhizobiales;f__Aestuariivirgaceae;g__Aestuariivirga;s__	1	0	1	2516	No	NA	4	1	0	Low-quality	Genome-fragment	5.14	AAI-based (high-confidence)	0	1	0	0
LB2206E_00112_ctg_1958	LB2206E_00112	d__Bacteria;p__Proteobacteria;c__Alphaproteobacteria;o__Rhizobiales;f__Aestuariivirgaceae;g__Aestuariivirga;s__	1	0	1	2386	No	NA	6	1	0	Low-quality	Genome-fragment	1.64	HMM-based (lower-bound)	0	1	0	0
LB2206E_00112_ctg_2493	LB2206E_00112	d__Bacteria;p__Proteobacteria;c__Alphaproteobacteria;o__Rhizobiales;f__Aestuariivirgaceae;g__Aestuariivirga;s__	1	0	1	3469	No	NA	7	2	0	Low-quality	Genome-fragment	7.51	HMM-based (lower-bound)	0	1	0	0
LB2206E_00112_ctg_2624	LB2206E_00112	d__Bacteria;p__Proteobacteria;c__Alphaproteobacteria;o__Rhizobiales;f__Aestuariivirgaceae;g__Aestuariivirga;s__	1	1	1	3278	No	NA	11	2	0	Low-quality	Genome-fragment	6.04	HMM-based (lower-bound)	0	1	0	0
LB2206E_00112_ctg_2818	LB2206E_00112	d__Bacteria;p__Proteobacteria;c__Alphaproteobacteria;o__Rhizobiales;f__Aestuariivirgaceae;g__Aestuariivirga;s__	1	1	0	8422	Yes	4182	10	3	1	Low-quality	Genome-fragment	7.07	AAI-based (high-confidence)	50.34	1	0	0
LB2206E_00112_ctg_2843	LB2206E_00112	d__Bacteria;p__Proteobacteria;c__Alphaproteobacteria;o__Rhizobiales;f__Aestuariivirgaceae;g__Aestuariivirga;s__	1	1	1	6010	No	NA	6	1	0	Low-quality	Genome-fragment	13.53	AAI-based (medium-confidence)	0	1	0	0
LB2206E_00112_ctg_75	LB2206E_00112	d__Bacteria;p__Proteobacteria;c__Alphaproteobacteria;o__Rhizobiales;f__Aestuariivirgaceae;g__Aestuariivirga;s__	1	1	1	2838	No	NA	5	2	0	Low-quality	Genome-fragment	4.71	AAI-based (medium-confidence)	0	1	0	0
LB2206E_00112_ctg_97	LB2206E_00112	d__Bacteria;p__Proteobacteria;c__Alphaproteobacteria;o__Rhizobiales;f__Aestuariivirgaceae;g__Aestuariivirga;s__	1	1	0	12111	No	NA	11	2	0	Low-quality	Genome-fragment	19.55	AAI-based (medium-confidence)	0	1	0	0
LB2206E_00113_ctg_2202	LB2206E_00113	d__Bacteria;p__Proteobacteria;c__Alphaproteobacteria;o__Rhizobiales;f__Aestuariivirgaceae;g__Aestuariivirga;s__	1	0	1	1030	No	NA	3	1	0	Low-quality	Genome-fragment	1.56	HMM-based (lower-bound)	0	1	0	0
LB2206E_00113_ctg_2769	LB2206E_00113	d__Bacteria;p__Proteobacteria;c__Alphaproteobacteria;o__Rhizobiales;f__Aestuariivirgaceae;g__Aestuariivirga;s__	0	1	1	1432	No	NA	4	1	0	Low-quality	Genome-fragment	2.63	AAI-based (medium-confidence)	0	1	0	0
LB2206E_00113_ctg_2988	LB2206E_00113	d__Bacteria;p__Proteobacteria;c__Alphaproteobacteria;o__Rhizobiales;f__Aestuariivirgaceae;g__Aestuariivirga;s__	0	1	1	4988	No	NA	7	4	0	Low-quality	Genome-fragment	8.92	AAI-based (medium-confidence)	0	1	0	0
LB2206E_00113_ctg_30	LB2206E_00113	d__Bacteria;p__Proteobacteria;c__Alphaproteobacteria;o__Rhizobiales;f__Aestuariivirgaceae;g__Aestuariivirga;s__	1	1	0	1135	No	NA	4	1	0	Low-quality	Genome-fragment	2.74	AAI-based (medium-confidence)	0	1	0	0
LB2206E_00113_ctg_47	LB2206E_00113	d__Bacteria;p__Proteobacteria;c__Alphaproteobacteria;o__Rhizobiales;f__Aestuariivirgaceae;g__Aestuariivirga;s__	1	0	1	3033	No	NA	4	1	0	Low-quality	Genome-fragment	5.16	AAI-based (high-confidence)	0	1	0	0
LB2206E_00113_ctg_49	LB2206E_00113	d__Bacteria;p__Proteobacteria;c__Alphaproteobacteria;o__Rhizobiales;f__Aestuariivirgaceae;g__Aestuariivirga;s__	1	1	1	3643	No	NA	5	2	0	Low-quality	Genome-fragment	6.51	AAI-based (medium-confidence)	0	1	0	0
LB2206E_00113_ctg_61	LB2206E_00113	d__Bacteria;p__Proteobacteria;c__Alphaproteobacteria;o__Rhizobiales;f__Aestuariivirgaceae;g__Aestuariivirga;s__	1	1	0	4173	No	NA	6	2	0	Low-quality	Genome-fragment	7.1	AAI-based (high-confidence)	0	1	0	0
LB2301H_00089_ctg_1602	LB2301H_00089	d__Bacteria;p__Proteobacteria;c__Alphaproteobacteria;o__Rhizobiales;f__Beijerinckiaceae;g__Methylocystis;s__	1	1	1	35876	Yes	24948	52	14	6	Medium-quality	Genome-fragment	57.14	AAI-based (high-confidence)	30.46	1	0	1	d__Bacteria;p__Proteobacteria;c__Alphaproteobacteria;o__Rhizobiales;f__Beijerinckiaceae;g__Methylocystis;s__Methylocystis sp014190435	Genus
LB2301H_00089_ctg_233	LB2301H_00089	d__Bacteria;p__Proteobacteria;c__Alphaproteobacteria;o__Rhizobiales;f__Beijerinckiaceae;g__Methylocystis;s__	1	0	1	3547	No	NA	3	1	0	Low-quality	Genome-fragment	8.6	AAI-based (high-confidence)	0	1	0	0
LB2301H_00089_ctg_363	LB2301H_00089	d__Bacteria;p__Proteobacteria;c__Alphaproteobacteria;o__Rhizobiales;f__Beijerinckiaceae;g__Methylocystis;s__	1	1	1	7397	No	NA	5	2	0	Low-quality	Genome-fragment	17.93	AAI-based (high-confidence)	0	1	0	0
LB2206H_00187_ctg_1123	LB2206H_00187	d__Bacteria;p__Proteobacteria;c__Alphaproteobacteria;o__Rhizobiales;f__Beijerinckiaceae;g__Methylocystis;s__Methylocystis sp014190435	1	1	0	6424	No	NA	11	3	0	Low-quality	Genome-fragment	8.88	HMM-based (lower-bound)	0	1	0	0
LB2206H_00187_ctg_1247	LB2206H_00187	d__Bacteria;p__Proteobacteria;c__Alphaproteobacteria;o__Rhizobiales;f__Beijerinckiaceae;g__Methylocystis;s__Methylocystis sp014190435	1	1	1	18868	No	NA	17	6	0	Low-quality	Genome-fragment	35.86	AAI-based (high-confidence)	0	1	0	0
LB2206H_00187_ctg_1302	LB2206H_00187	d__Bacteria;p__Proteobacteria;c__Alphaproteobacteria;o__Rhizobiales;f__Beijerinckiaceae;g__Methylocystis;s__Methylocystis sp014190435	1	1	1	5288	Yes	4573	7	1	1	Low-quality	Genome-fragment	10.92	AAI-based (medium-confidence)	13.52	1	0	0
LB2206H_00187_ctg_602	LB2206H_00187	d__Bacteria;p__Proteobacteria;c__Alphaproteobacteria;o__Rhizobiales;f__Beijerinckiaceae;g__Methylocystis;s__Methylocystis sp014190435	1	1	0	1911	No	NA	4	2	0	Low-quality	Genome-fragment	3.62	AAI-based (high-confidence)	0	1	0	0
LB2206H_00187_ctg_724	LB2206H_00187	d__Bacteria;p__Proteobacteria;c__Alphaproteobacteria;o__Rhizobiales;f__Beijerinckiaceae;g__Methylocystis;s__Methylocystis sp014190435	1	1	0	3746	No	NA	7	1	0	Low-quality	Genome-fragment	4.15	HMM-based (lower-bound)	0	1	0	0
LB2301E_00047_ctg_1586	LB2301E_00047	d__Bacteria;p__Proteobacteria;c__Alphaproteobacteria;o__Rhizobiales;f__Beijerinckiaceae;g__Methylocystis;s__Methylocystis sp014190435	0	1	1	7194	Yes	1065	8	1	3	Low-quality	Genome-fragment	1.18	HMM-based (lower-bound)	85.2	1	0	0
LB2301E_00048_ctg_1128	LB2301E_00048	d__Bacteria;p__Proteobacteria;c__Alphaproteobacteria;o__Rhizobiales;f__Beijerinckiaceae;g__Methylocystis;s__Methylocystis sp014190435	0	1	1	7126	No	NA	9	2	0	Low-quality	Genome-fragment	5.57	HMM-based (lower-bound)	0	1	0	1	d__Bacteria;p__Proteobacteria;c__Alphaproteobacteria;o__Rhizobiales;f__Beijerinckiaceae;g__Methylocystis;s__Methylocystis sp014190435	Species
LB2301E_00077_ctg_1194	LB2301E_00077	d__Bacteria;p__Proteobacteria;c__Alphaproteobacteria;o__Rhizobiales;f__Beijerinckiaceae;g__Methylocystis;s__Methylocystis sp014190435	1	1	1	77108	Yes	34344	81	14	26	Medium-quality	Genome-fragment	78.66	AAI-based (high-confidence)	55.46	1	contig >1.5x longer than expected genome length	0
LB2301E_00077_ctg_169	LB2301E_00077	d__Bacteria;p__Proteobacteria;c__Alphaproteobacteria;o__Rhizobiales;f__Beijerinckiaceae;g__Methylocystis;s__Methylocystis sp014190435	1	1	0	1448	No	NA	5	2	0	Low-quality	Genome-fragment	3.45	AAI-based (medium-confidence)	0	1	0	0
LB2301E_00077_ctg_840	LB2301E_00077	d__Bacteria;p__Proteobacteria;c__Alphaproteobacteria;o__Rhizobiales;f__Beijerinckiaceae;g__Methylocystis;s__Methylocystis sp014190435	1	0	1	3635	No	NA	3	2	0	Low-quality	Genome-fragment	8.46	AAI-based (high-confidence)	0	1	0	0
LB2301E_00109_ctg_1001	LB2301E_00109	d__Bacteria;p__Proteobacteria;c__Alphaproteobacteria;o__Rhizobiales;f__Beijerinckiaceae;g__Methylocystis;s__Methylocystis sp014190435	1	1	1	10411	No	NA	17	8	1	Low-quality	Genome-fragment	24.79	AAI-based (high-confidence)	0	1	0	6	d__Bacteria;p__Proteobacteria;c__Alphaproteobacteria;o__Rhizobiales;f__Beijerinckiaceae;g__Methylocystis;s__Methylocystis sp014190435	Species
LB2301E_00109_ctg_1043	LB2301E_00109	d__Bacteria;p__Proteobacteria;c__Alphaproteobacteria;o__Rhizobiales;f__Beijerinckiaceae;g__Methylocystis;s__Methylocystis sp014190435	1	1	0	4014	No	NA	7	3	0	Low-quality	Genome-fragment	9.37	AAI-based (high-confidence)	0	1	0	10	d__Bacteria;p__Proteobacteria;c__Alphaproteobacteria;o__Rhizobiales;f__Beijerinckiaceae;g__Methylocystis;s__Methylocystis sp014190435	Species
LB2301E_00109_ctg_1068	LB2301E_00109	d__Bacteria;p__Proteobacteria;c__Alphaproteobacteria;o__Rhizobiales;f__Beijerinckiaceae;g__Methylocystis;s__Methylocystis sp014190435	1	1	0	6866	No	NA	9	1	0	Low-quality	Genome-fragment	17.92	AAI-based (medium-confidence)	0	1	0	7	d__Bacteria;p__Proteobacteria;c__Alphaproteobacteria;o__Rhizobiales;f__Beijerinckiaceae;g__Methylocystis;s__Methylocystis sp014190435	Species
LB2301E_00109_ctg_1123	LB2301E_00109	d__Bacteria;p__Proteobacteria;c__Alphaproteobacteria;o__Rhizobiales;f__Beijerinckiaceae;g__Methylocystis;s__Methylocystis sp014190435	1	0	1	14827	Yes	10453	15	5	2	Low-quality	Genome-fragment	25.37	AAI-based (medium-confidence)	29.5	1	0	9	d__Bacteria;p__Proteobacteria;c__Alphaproteobacteria;o__Rhizobiales;f__Beijerinckiaceae;g__Methylocystis;s__Methylocystis sp014190435	Species
LB2301E_00109_ctg_1138	LB2301E_00109	d__Bacteria;p__Proteobacteria;c__Alphaproteobacteria;o__Rhizobiales;f__Beijerinckiaceae;g__Methylocystis;s__Methylocystis sp014190435	1	1	1	22413	Yes	9455	24	2	6	Low-quality	Genome-fragment	21.65	AAI-based (medium-confidence)	57.81	1	0	1	d__Bacteria;p__Proteobacteria;c__Alphaproteobacteria;o__Rhizobiales;f__Beijerinckiaceae;g__Methylocystis;s__Methylocystis sp014190435	Species
LB2301E_00122_ctg_1820	LB2301E_00122	d__Bacteria;p__Proteobacteria;c__Alphaproteobacteria;o__Rhizobiales;f__Beijerinckiaceae;g__Methylocystis;s__Methylocystis sp014190435	1	1	1	40796	No	NA	55	13	0	Complete	High-quality	100	DTR (high-confidence)	0	1	0	4	d__Bacteria	Domain
LB2301E_00122_ctg_1906	LB2301E_00122	d__Bacteria;p__Proteobacteria;c__Alphaproteobacteria;o__Rhizobiales;f__Beijerinckiaceae;g__Methylocystis;s__Methylocystis sp014190435	1	1	1	54124	No	NA	65	19	0	Complete	High-quality	100	DTR (high-confidence)	0	1	0	0
LB2301E_00190_ctg_1101	LB2301E_00190	d__Bacteria;p__Proteobacteria;c__Alphaproteobacteria;o__Rhizobiales;f__Beijerinckiaceae;g__Methylocystis;s__Methylocystis sp014190435	0	1	1	1641	No	NA	9	3	0	Low-quality	Genome-fragment	0.63	AAI-based (high-confidence)	0	1	0	0
LB2301E_00190_ctg_1275	LB2301E_00190	d__Bacteria;p__Proteobacteria;c__Alphaproteobacteria;o__Rhizobiales;f__Beijerinckiaceae;g__Methylocystis;s__Methylocystis sp014190435	0	1	1	2171	No	NA	7	3	0	Low-quality	Genome-fragment	0.97	AAI-based (high-confidence)	0	1	0	0
LB2301E_00190_ctg_1329	LB2301E_00190	d__Bacteria;p__Proteobacteria;c__Alphaproteobacteria;o__Rhizobiales;f__Beijerinckiaceae;g__Methylocystis;s__Methylocystis sp014190435	0	1	1	1399	No	NA	4	1	0	Low-quality	Genome-fragment	0.59	AAI-based (high-confidence)	0	1	0	0
LB2301E_00190_ctg_14	LB2301E_00190	d__Bacteria;p__Proteobacteria;c__Alphaproteobacteria;o__Rhizobiales;f__Beijerinckiaceae;g__Methylocystis;s__Methylocystis sp014190435	1	0	1	1815	No	NA	2	2	0	Low-quality	Genome-fragment	1	AAI-based (high-confidence)	0	1	0	0
LB2301E_00190_ctg_1622	LB2301E_00190	d__Bacteria;p__Proteobacteria;c__Alphaproteobacteria;o__Rhizobiales;f__Beijerinckiaceae;g__Methylocystis;s__Methylocystis sp014190435	1	1	1	5589	No	NA	5	4	0	Low-quality	Genome-fragment	2.91	AAI-based (high-confidence)	0	1	0	0
LB2301E_00190_ctg_1744	LB2301E_00190	d__Bacteria;p__Proteobacteria;c__Alphaproteobacteria;o__Rhizobiales;f__Beijerinckiaceae;g__Methylocystis;s__Methylocystis sp014190435	1	1	1	32183	No	NA	19	14	0	Low-quality	Genome-fragment	13.67	AAI-based (high-confidence)	0	1	0	1	d__Bacteria;p__Bacteroidota;c__Bacteroidia;o__Chitinophagales;f__Chitinophagaceae;g__UBA1930;s__	Domain
LB2301E_00190_ctg_790	LB2301E_00190	d__Bacteria;p__Proteobacteria;c__Alphaproteobacteria;o__Rhizobiales;f__Beijerinckiaceae;g__Methylocystis;s__Methylocystis sp014190435	1	0	1	1873	No	NA	3	2	0	Low-quality	Genome-fragment	1.02	AAI-based (high-confidence)	0	1	0	0
LB2301E_00332_ctg_1840	LB2301E_00332	d__Bacteria;p__Proteobacteria;c__Alphaproteobacteria;o__Rhizobiales;f__Beijerinckiaceae;g__Methylocystis;s__Methylocystis sp014190435	1	1	1	85566	Yes	42817	89	18	27	Complete	High-quality	100	Provirus (high-confidence)	49.96	1	contig >1.5x longer than expected genome length	1	d__Bacteria;p__Proteobacteria;c__Alphaproteobacteria;o__Rhizobiales;f__Beijerinckiaceae;g__Methylocystis;s__Methylocystis sp014190435	Species
LB2301E_00532_ctg_1171	LB2301E_00532	d__Bacteria;p__Proteobacteria;c__Alphaproteobacteria;o__Rhizobiales;f__Beijerinckiaceae;g__Methylocystis;s__Methylocystis sp014190435	0	1	1	7251	No	NA	10	1	0	Low-quality	Genome-fragment	3.56	HMM-based (lower-bound)	0	1	0	7	d__Bacteria;p__Proteobacteria;c__Alphaproteobacteria;o__Rhizobiales;f__Beijerinckiaceae;g__Methylocystis;s__Methylocystis sp014190435	Species
LB2301E_00652_ctg_15	LB2301E_00652	d__Bacteria;p__Proteobacteria;c__Alphaproteobacteria;o__Rhizobiales;f__Beijerinckiaceae;g__Methylocystis;s__Methylocystis sp014190435	1	0	1	13740	Yes	8372	21	3	2	Low-quality	Genome-fragment	13.15	AAI-based (high-confidence)	39.07	1	0	0
LB2301H_00042_ctg_1350	LB2301H_00042	d__Bacteria;p__Proteobacteria;c__Alphaproteobacteria;o__Rhizobiales;f__Beijerinckiaceae;g__Methylocystis;s__Methylocystis sp014190435	0	1	1	7155	No	NA	9	2	0	Low-quality	Genome-fragment	5.59	HMM-based (lower-bound)	0	1	0	1	d__Bacteria;p__Proteobacteria;c__Alphaproteobacteria;o__Rhizobiales;f__Beijerinckiaceae;g__Methylocystis;s__Methylocystis sp014190435	Species
LB2301H_00050_ctg_1346	LB2301H_00050	d__Bacteria;p__Proteobacteria;c__Alphaproteobacteria;o__Rhizobiales;f__Beijerinckiaceae;g__Methylocystis;s__Methylocystis sp014190435	1	1	1	1099	No	NA	4	1	0	Low-quality	Genome-fragment	2.52	AAI-based (high-confidence)	0	1	0	0
LB2301H_00104_ctg_739	LB2301H_00104	d__Bacteria;p__Proteobacteria;c__Alphaproteobacteria;o__Rhizobiales;f__Beijerinckiaceae;g__Methylocystis;s__Methylocystis sp014190435	1	1	0	4315	No	NA	6	1	0	Low-quality	Genome-fragment	11.6	AAI-based (medium-confidence)	0	1	0	1	d__Bacteria;p__Proteobacteria;c__Alphaproteobacteria;o__Rhizobiales;f__Beijerinckiaceae;g__Methylocystis;s__Methylocystis sp014190435	Species
LB2301H_00163_ctg_2223	LB2301H_00163	d__Bacteria;p__Proteobacteria;c__Alphaproteobacteria;o__Rhizobiales;f__Beijerinckiaceae;g__Methylocystis;s__Methylocystis sp014190435	1	1	1	89592	Yes	42817	90	18	28	Complete	High-quality	100	Provirus (high-confidence)	52.21	1	contig >1.5x longer than expected genome length	1	d__Bacteria;p__Proteobacteria;c__Alphaproteobacteria;o__Rhizobiales;f__Beijerinckiaceae;g__Methylocystis;s__Methylocystis sp014190435	Species
LB2301H_00208_ctg_1641	LB2301H_00208	d__Bacteria;p__Proteobacteria;c__Alphaproteobacteria;o__Rhizobiales;f__Beijerinckiaceae;g__Methylocystis;s__Methylocystis sp014190435	1	1	1	92033	Yes	42449	86	15	34	Complete	High-quality	100	Provirus (high-confidence)	53.88	1	contig >1.5x longer than expected genome length	1	d__Bacteria;p__Patescibacteria;c__Paceibacteria;o__UBA9983_A;f__UBA2163;g__GWA1-54-10;s__	Domain
LB2301H_00228_ctg_1289	LB2301H_00228	d__Bacteria;p__Proteobacteria;c__Alphaproteobacteria;o__Rhizobiales;f__Beijerinckiaceae;g__Methylocystis;s__Methylocystis sp014190435	1	1	0	5268	No	NA	7	1	0	Low-quality	Genome-fragment	14.16	AAI-based (medium-confidence)	0	1	0	1	d__Bacteria;p__Proteobacteria;c__Alphaproteobacteria;o__Rhizobiales;f__Beijerinckiaceae;g__Methylocystis;s__Methylocystis sp014190435	Species
LB2301H_00228_ctg_363	LB2301H_00228	d__Bacteria;p__Proteobacteria;c__Alphaproteobacteria;o__Rhizobiales;f__Beijerinckiaceae;g__Methylocystis;s__Methylocystis sp014190435	1	1	1	2191	No	NA	6	1	0	Low-quality	Genome-fragment	3.44	AAI-based (medium-confidence)	0	1	0	0
LB2301H_00261_ctg_1035	LB2301H_00261	d__Bacteria;p__Proteobacteria;c__Alphaproteobacteria;o__Rhizobiales;f__Beijerinckiaceae;g__Methylocystis;s__Methylocystis sp014190435	1	0	1	12752	No	NA	23	2	0	Low-quality	Genome-fragment	13.95	HMM-based (lower-bound)	0	1	0	2	d__Bacteria	Domain
LB2301H_00261_ctg_4	LB2301H_00261	d__Bacteria;p__Proteobacteria;c__Alphaproteobacteria;o__Rhizobiales;f__Beijerinckiaceae;g__Methylocystis;s__Methylocystis sp014190435	0	1	1	6591	Yes	4021	6	1	1	Low-quality	Genome-fragment	8.06	AAI-based (medium-confidence)	38.99	1	0	0
LB2301H_00261_ctg_554	LB2301H_00261	d__Bacteria;p__Proteobacteria;c__Alphaproteobacteria;o__Rhizobiales;f__Beijerinckiaceae;g__Methylocystis;s__Methylocystis sp014190435	1	1	1	16376	No	NA	18	11	0	Low-quality	Genome-fragment	40.62	AAI-based (high-confidence)	0	1	0	0
LB2301H_00271_ctg_998	LB2301H_00271	d__Bacteria;p__Proteobacteria;c__Alphaproteobacteria;o__Rhizobiales;f__Beijerinckiaceae;g__Methylocystis;s__Methylocystis sp014190435	1	0	1	7981	Yes	5503	10	2	1	Low-quality	Genome-fragment	10.58	AAI-based (medium-confidence)	31.05	1	0	2	d__Bacteria;p__Proteobacteria;c__Alphaproteobacteria;o__Rhizobiales;f__Beijerinckiaceae	Family
LB2301H_00275_ctg_1519	LB2301H_00275	d__Bacteria;p__Proteobacteria;c__Alphaproteobacteria;o__Rhizobiales;f__Beijerinckiaceae;g__Methylocystis;s__Methylocystis sp014190435	1	1	1	11912	No	NA	12	3	1	Low-quality	Genome-fragment	23.64	AAI-based (medium-confidence)	0	1	0	2	d__Bacteria;p__Proteobacteria;c__Alphaproteobacteria;o__Rhizobiales;f__Beijerinckiaceae	Family
LB2301H_00275_ctg_1600	LB2301H_00275	d__Bacteria;p__Proteobacteria;c__Alphaproteobacteria;o__Rhizobiales;f__Beijerinckiaceae;g__Methylocystis;s__Methylocystis sp014190435	1	1	1	53199	Yes	38425	57	15	6	Medium-quality	Genome-fragment	71.5	AAI-based (high-confidence)	27.77	1	0	0
LB2301H_00278_ctg_717	LB2301H_00278	d__Bacteria;p__Proteobacteria;c__Alphaproteobacteria;o__Rhizobiales;f__Beijerinckiaceae;g__Methylocystis;s__Methylocystis sp014190435	1	1	1	6520	No	NA	8	2	0	Low-quality	Genome-fragment	7.93	HMM-based (lower-bound)	0	1	0	1	d__Bacteria;p__Proteobacteria;c__Alphaproteobacteria;o__Rhizobiales;f__Beijerinckiaceae;g__Methylocystis;s__Methylocystis sp014190435	Species
LB2301H_00304_ctg_2155	LB2301H_00304	d__Bacteria;p__Proteobacteria;c__Alphaproteobacteria;o__Rhizobiales;f__Beijerinckiaceae;g__Methylocystis;s__Methylocystis sp014190435	1	1	1	10293	No	NA	13	2	0	Low-quality	Genome-fragment	13.21	HMM-based (lower-bound)	0	1	0	2	d__Bacteria;p__Proteobacteria;c__Alphaproteobacteria;o__Rhizobiales;f__Beijerinckiaceae;g__Methylocystis;s__Methylocystis sp014190435	Species
LB2301H_00311_ctg_993	LB2301H_00311	d__Bacteria;p__Proteobacteria;c__Alphaproteobacteria;o__Rhizobiales;f__Beijerinckiaceae;g__Methylocystis;s__Methylocystis sp014190435	1	1	0	5267	No	NA	7	1	0	Low-quality	Genome-fragment	14.16	AAI-based (medium-confidence)	0	1	0	1	d__Bacteria;p__Proteobacteria;c__Alphaproteobacteria;o__Rhizobiales;f__Beijerinckiaceae;g__Methylocystis;s__Methylocystis sp014190435	Species
LB2301H_00365_ctg_1160	LB2301H_00365	d__Bacteria;p__Proteobacteria;c__Alphaproteobacteria;o__Rhizobiales;f__Beijerinckiaceae;g__Methylocystis;s__Methylocystis sp014190435	1	1	1	136282	Yes	51097	146	18	62	Medium-quality	Genome-fragment	84.78	HMM-based (lower-bound)	62.51	1	0	3	d__Bacteria;p__Proteobacteria;c__Alphaproteobacteria;o__Rhizobiales;f__Beijerinckiaceae	Family
LB2301H_00365_ctg_2	LB2301H_00365	d__Bacteria;p__Proteobacteria;c__Alphaproteobacteria;o__Rhizobiales;f__Beijerinckiaceae;g__Methylocystis;s__Methylocystis sp014190435	1	1	1	14013	No	NA	17	6	0	Low-quality	Genome-fragment	36.74	AAI-based (high-confidence)	0	1	0	7	d__Bacteria;p__Proteobacteria;c__Alphaproteobacteria;o__Rhizobiales;f__Beijerinckiaceae;g__Methylocystis;s__Methylocystis sp014190435	Species
LB2301E_00472_ctg_2168	LB2301E_00472	d__Bacteria;p__Proteobacteria;c__Alphaproteobacteria;o__Rhizobiales;f__Hyphomicrobiaceae;g__;s__	1	0	1	16876	No	NA	24	7	1	Low-quality	Genome-fragment	28.73	AAI-based (high-confidence)	0	1	0	0
LB2206E_00037_ctg_355	LB2206E_00037	d__Bacteria;p__Proteobacteria;c__Gammaproteobacteria;o__Burkholderiales;f__Burkholderiaceae;g__Limnohabitans;s__	1	1	1	3368	No	NA	6	2	1	Low-quality	Genome-fragment	5.59	AAI-based (high-confidence)	0	1	0	0
LB2206E_00037_ctg_390	LB2206E_00037	d__Bacteria;p__Proteobacteria;c__Gammaproteobacteria;o__Burkholderiales;f__Burkholderiaceae;g__Limnohabitans;s__	1	1	1	1920	No	NA	5	5	0	Low-quality	Genome-fragment	4.94	AAI-based (medium-confidence)	0	1	0	0
LB2206E_00037_ctg_413	LB2206E_00037	d__Bacteria;p__Proteobacteria;c__Gammaproteobacteria;o__Burkholderiales;f__Burkholderiaceae;g__Limnohabitans;s__	1	1	1	3234	No	NA	4	2	0	Low-quality	Genome-fragment	6.32	AAI-based (high-confidence)	0	1	0	0
LB2206E_00037_ctg_539	LB2206E_00037	d__Bacteria;p__Proteobacteria;c__Gammaproteobacteria;o__Burkholderiales;f__Burkholderiaceae;g__Limnohabitans;s__	1	1	1	4503	No	NA	7	1	0	Low-quality	Genome-fragment	9.93	AAI-based (high-confidence)	0	1.01	0	0
LB2206E_00037_ctg_748	LB2206E_00037	d__Bacteria;p__Proteobacteria;c__Gammaproteobacteria;o__Burkholderiales;f__Burkholderiaceae;g__Limnohabitans;s__	1	1	1	4567	No	NA	6	2	0	Low-quality	Genome-fragment	8.47	AAI-based (high-confidence)	0	1	0	0
LB2206E_00037_ctg_8	LB2206E_00037	d__Bacteria;p__Proteobacteria;c__Gammaproteobacteria;o__Burkholderiales;f__Burkholderiaceae;g__Limnohabitans;s__	1	0	1	244840	Yes	41843	259	21	170	Medium-quality	Genome-fragment	70.67	AAI-based (medium-confidence)	82.91	1	contig >1.5x longer than expected genome length; low-confidence Provirus	0
LB2206E_00037_ctg_812	LB2206E_00037	d__Bacteria;p__Proteobacteria;c__Gammaproteobacteria;o__Burkholderiales;f__Burkholderiaceae;g__Limnohabitans;s__	1	1	0	2313	No	NA	4	1	0	Low-quality	Genome-fragment	4.35	AAI-based (medium-confidence)	0	1	0	0
LB2206E_00037_ctg_815	LB2206E_00037	d__Bacteria;p__Proteobacteria;c__Gammaproteobacteria;o__Burkholderiales;f__Burkholderiaceae;g__Limnohabitans;s__	1	1	1	16242	No	NA	19	8	0	Low-quality	Genome-fragment	33.09	AAI-based (medium-confidence)	0	1	0	0
LB2206E_00037_ctg_821	LB2206E_00037	d__Bacteria;p__Proteobacteria;c__Gammaproteobacteria;o__Burkholderiales;f__Burkholderiaceae;g__Limnohabitans;s__	1	0	1	1856	No	NA	3	2	0	Low-quality	Genome-fragment	3.08	AAI-based (high-confidence)	0	1	0	0
LB2206E_00137_ctg_2395	LB2206E_00137	d__Bacteria;p__Proteobacteria;c__Gammaproteobacteria;o__Burkholderiales;f__Burkholderiaceae;g__Polaromonas;s__	1	0	1	2125	No	NA	4	1	0	Low-quality	Genome-fragment	2.93	AAI-based (medium-confidence)	0	1	0	0
LB2206E_00058_ctg_2	LB2206E_00058	d__Bacteria;p__Proteobacteria;c__Gammaproteobacteria;o__Burkholderiales;f__Burkholderiaceae;g__Polynucleobacter;s__Polynucleobacter sp002292975	1	1	1	50918	No	NA	68	29	0	Medium-quality	Genome-fragment	83.04	AAI-based (high-confidence)	0	1	0	0
LB2206E_00058_ctg_396	LB2206E_00058	d__Bacteria;p__Proteobacteria;c__Gammaproteobacteria;o__Burkholderiales;f__Burkholderiaceae;g__Polynucleobacter;s__Polynucleobacter sp002292975	1	1	1	8499	No	NA	20	4	0	Low-quality	Genome-fragment	13.34	AAI-based (medium-confidence)	0	1	0	0
LB2206H_00007_ctg_2399	LB2206H_00007	d__Bacteria;p__Proteobacteria;c__Gammaproteobacteria;o__Burkholderiales;f__Burkholderiaceae;g__Rhodoferax;s__	1	0	1	3719	No	NA	4	1	0	Low-quality	Genome-fragment	8.87	AAI-based (medium-confidence)	0	1	0	1	d__Bacteria;p__Proteobacteria;c__Gammaproteobacteria;o__Burkholderiales;f__Burkholderiaceae;g__CAINMN01;s__	Family
LB2206H_00151_ctg_1893	LB2206H_00151	d__Bacteria;p__Proteobacteria;c__Gammaproteobacteria;o__Burkholderiales;f__Burkholderiaceae;g__Rhodoferax;s__	1	1	1	9535	No	NA	10	6	0	Low-quality	Genome-fragment	15.77	AAI-based (medium-confidence)	0	1	0	0
LB2301E_00620_ctg_1583	LB2301E_00620	d__Bacteria;p__Proteobacteria;c__Gammaproteobacteria;o__Burkholderiales;f__Burkholderiaceae;g__Rhodoferax;s__	1	0	1	1062	No	NA	3	2	0	Low-quality	Genome-fragment	1.51	AAI-based (medium-confidence)	0	1	0	0
LB2301E_00492_ctg_1447	LB2301E_00492	d__Bacteria;p__Proteobacteria;c__Gammaproteobacteria;o__Burkholderiales;f__Burkholderiaceae;g__Rhodoferax;s__Rhodoferax sp014190675	1	1	0	4258	No	NA	5	5	0	Low-quality	Genome-fragment	9.58	AAI-based (medium-confidence)	0	1	0	0
LB2301E_00492_ctg_2415	LB2301E_00492	d__Bacteria;p__Proteobacteria;c__Gammaproteobacteria;o__Burkholderiales;f__Burkholderiaceae;g__Rhodoferax;s__Rhodoferax sp014190675	1	0	1	12667	Yes	5372	16	3	6	Low-quality	Genome-fragment	6.73	AAI-based (medium-confidence)	57.59	1	0	0
LB2301E_00666_ctg_1620	LB2301E_00666	d__Bacteria;p__Proteobacteria;c__Gammaproteobacteria;o__Burkholderiales;f__Burkholderiaceae;g__Rhodoferax;s__Rhodoferax sp014190675	1	1	1	3275	No	NA	7	3	0	Low-quality	Genome-fragment	5.24	AAI-based (high-confidence)	0	1	0	0
LB2301E_00666_ctg_2067	LB2301E_00666	d__Bacteria;p__Proteobacteria;c__Gammaproteobacteria;o__Burkholderiales;f__Burkholderiaceae;g__Rhodoferax;s__Rhodoferax sp014190675	1	1	1	78502	Yes	49294	85	30	16	Complete	High-quality	100	Provirus (medium-confidence)	37.21	1	0	2	d__Bacteria;p__Proteobacteria;c__Gammaproteobacteria;o__Burkholderiales	Order
LB2301E_00666_ctg_2070	LB2301E_00666	d__Bacteria;p__Proteobacteria;c__Gammaproteobacteria;o__Burkholderiales;f__Burkholderiaceae;g__Rhodoferax;s__Rhodoferax sp014190675	1	1	1	39340	No	NA	48	15	0	Medium-quality	Genome-fragment	64.64	AAI-based (medium-confidence)	0	1	0	1	d__Bacteria;p__Verrucomicrobiota;c__Verrucomicrobiae;o__Chthoniobacterales;f__Chthoniobacteraceae;g__Chthoniobacter;s__	Domain
LB2301H_00110_ctg_12	LB2301H_00110	d__Bacteria;p__Proteobacteria;c__Gammaproteobacteria;o__Burkholderiales;f__Burkholderiaceae;g__Rhodoferax;s__Rhodoferax sp014190675	1	0	1	85640	Yes	48926	92	30	15	Complete	High-quality	100	Provirus (medium-confidence)	42.87	1	0	2	d__Bacteria;p__Proteobacteria;c__Gammaproteobacteria;o__Burkholderiales	Order
LB2301H_00110_ctg_2979	LB2301H_00110	d__Bacteria;p__Proteobacteria;c__Gammaproteobacteria;o__Burkholderiales;f__Burkholderiaceae;g__Rhodoferax;s__Rhodoferax sp014190675	0	1	1	4384	No	NA	7	1	0	Low-quality	Genome-fragment	2.38	HMM-based (lower-bound)	0	1	0	3	d__Bacteria;p__Proteobacteria;c__Gammaproteobacteria;o__Burkholderiales;f__Burkholderiaceae	Family
LB2301H_00240_ctg_21	LB2301H_00240	d__Bacteria;p__Proteobacteria;c__Gammaproteobacteria;o__Burkholderiales;f__Burkholderiaceae;g__Rhodoferax;s__Rhodoferax sp014190675	1	0	1	133480	Yes	45252	137	27	73	Medium-quality	Genome-fragment	75.07	AAI-based (high-confidence)	66.1	1	contig >1.5x longer than expected genome length; low-confidence Provirus	0
LB2301E_00295_ctg_446	LB2301E_00295	d__Bacteria;p__Proteobacteria;c__Gammaproteobacteria;o__Burkholderiales;f__Methylophilaceae;g__Methylopumilus;s__Methylopumilus sp014190615	1	1	0	4023	No	NA	4	1	0	Low-quality	Genome-fragment	5.06	HMM-based (lower-bound)	0	1.01	low-confidence ITR	0
LB2301H_00182_ctg_22	LB2301H_00182	d__Bacteria;p__Proteobacteria;c__Gammaproteobacteria;o__Burkholderiales;f__Nitrosomonadaceae;g__VFJL01;s__VFJL01 sp013450215	1	1	0	31085	Yes	8217	38	3	15	Low-quality	Genome-fragment	13.87	AAI-based (high-confidence)	73.57	1	0	4	d__Bacteria;p__Proteobacteria;c__Gammaproteobacteria;o__Burkholderiales;f__Nitrosomonadaceae;g__VFJL01;s__VFJL01 sp013450215	Species
LB2301E_00586_ctg_2451	LB2301E_00586	d__Bacteria;p__Proteobacteria;c__Gammaproteobacteria;o__Burkholderiales;f__SG8-39;g__CAIYPG01;s__	1	1	1	10440	No	NA	14	4	0	Low-quality	Genome-fragment	12.51	AAI-based (medium-confidence)	0	1	0	0
LB2301E_00586_ctg_2650	LB2301E_00586	d__Bacteria;p__Proteobacteria;c__Gammaproteobacteria;o__Burkholderiales;f__SG8-39;g__CAIYPG01;s__	1	1	1	24444	No	NA	32	15	0	Low-quality	Genome-fragment	41.28	AAI-based (high-confidence)	0	1	0	0
LB2301E_00317_ctg_3245	LB2301E_00317	d__Bacteria;p__Proteobacteria;c__Gammaproteobacteria;o__Ga0077536;f__Ga0077536;g__JADJYF01;s__	1	1	1	2691	No	NA	7	2	0	Low-quality	Genome-fragment	5.39	AAI-based (high-confidence)	0	1	0	0
LB2301E_00317_ctg_3604	LB2301E_00317	d__Bacteria;p__Proteobacteria;c__Gammaproteobacteria;o__Ga0077536;f__Ga0077536;g__JADJYF01;s__	1	1	1	7722	No	NA	8	7	0	Low-quality	Genome-fragment	10.2	HMM-based (lower-bound)	0	1	0	0
LB2301E_00317_ctg_3777	LB2301E_00317	d__Bacteria;p__Proteobacteria;c__Gammaproteobacteria;o__Ga0077536;f__Ga0077536;g__JADJYF01;s__	1	1	1	8783	No	NA	12	6	0	Low-quality	Genome-fragment	16.54	AAI-based (medium-confidence)	0	1	0	0
LB2301H_00152_ctg_57	LB2301H_00152	d__Bacteria;p__Proteobacteria;c__Gammaproteobacteria;o__Methylococcales;f__Methylomonadaceae;g__KS41;s__KS41 sp903939355	1	1	0	3644	No	NA	8	2	0	Low-quality	Genome-fragment	5.27	HMM-based (lower-bound)	0	1	0	1	d__Bacteria;p__Proteobacteria;c__Gammaproteobacteria;o__Methylococcales;f__Methylomonadaceae;g__KS41;s__	Genus
LB2301E_00628_ctg_705	LB2301E_00628	d__Bacteria;p__Proteobacteria;c__Gammaproteobacteria;o__Steroidobacterales;f__Steroidobacteraceae;g__UBA964;s__UBA964 sp018970145	1	0	1	1677	No	NA	4	2	0	Low-quality	Genome-fragment	2.3	HMM-based (lower-bound)	0	1	0	0
LB2301E_00179_ctg_2112	LB2301E_00179	d__Bacteria;p__Verrucomicrobiota;c__Verrucomicrobiae;o__Chthoniobacterales;f__Chthoniobacteraceae;g__SXWH01;s__SXWH01 sp014189875	1	1	0	3227	No	NA	5	1	0	Low-quality	Genome-fragment	6.04	AAI-based (medium-confidence)	0	1.01	low-confidence ITR	0
LB2301E_00179_ctg_60	LB2301E_00179	d__Bacteria;p__Verrucomicrobiota;c__Verrucomicrobiae;o__Chthoniobacterales;f__Chthoniobacteraceae;g__SXWH01;s__SXWH01 sp014189875	1	1	1	55233	No	NA	63	5	0	Medium-quality	Genome-fragment	55.81	HMM-based (lower-bound)	0	1	0	2	d__Bacteria;p__Actinobacteriota;c__Actinomycetia;o__Nanopelagicales;f__S36-B12;g__GCA-2737125;s__GCA-2737125 sp014190275	Domain
LB2301E_00079_ctg_54	LB2301E_00079	d__Bacteria;p__Verrucomicrobiota;c__Verrucomicrobiae;o__Opitutales;f__Opitutaceae;g__CAITWF01;s__	1	1	1	7745	No	NA	8	3	0	Low-quality	Genome-fragment	18.13	AAI-based (medium-confidence)	0	1	0	0
LB2301E_00079_ctg_60	LB2301E_00079	d__Bacteria;p__Verrucomicrobiota;c__Verrucomicrobiae;o__Opitutales;f__Opitutaceae;g__CAITWF01;s__	1	1	1	9424	No	NA	9	2	0	Low-quality	Genome-fragment	38.02	AAI-based (medium-confidence)	0	1.01	0	14	d__Bacteria;p__Verrucomicrobiota;c__Verrucomicrobiae	Class
LB2301E_00173_ctg_921	LB2301E_00173	d__Bacteria;p__Verrucomicrobiota;c__Verrucomicrobiae;o__Opitutales;f__Opitutaceae;g__Lacunisphaera;s__Lacunisphaera sp005787865	1	0	1	2664	No	NA	3	1	0	Low-quality	Genome-fragment	1.53	HMM-based (lower-bound)	0	1	0	0
